# Supplementary material for: Whole-genome-based phylogeny of Bacillus cytotoxicus reveals different clades within the species and provides clues on ecology and evolution
Source: Sci Rep. 2019 Feb 13;9:1984. doi: 10.1038/s41598-018-36254-x (PMC6374410; doi:10.1038/s41598-018-36254-x)
Supplement: Supplementary file 2 — Supplementary Dataset 2 [file 41598_2018_36254_MOESM2_ESM.xlsx]

## Sheet: SNP_matrix
Whole genome based phylogeny of Bacillus cytotoxicus reveals different clades within the species and provides clues on ecology and evolution
M.J.A. Stevens, T. Tasara, J. Klumpp, R. Stephan, M. Ehling-Schulz, S. Johler
	CH_1	CH_2	CH_3	CH_4	CH_13	CH_15	CH_23	CH_25	CH_38	CH_39	CVUAS 2833	NVH 391-98	NVH 883-00	AFSSA_08CEB44bac
CH_1	0	10740	10742	10815	7629	10815	57	59	10738	10732	37	8332	15599	19155
CH_2	10961	0	16	113	7952	113	10958	10960	40	24	10240	6999	232	19682
CH_3	10963	16	0	115	7954	115	10960	10962	42	26	10241	7000	233	19683
CH_4	10763	38	39	0	7868	23	10759	10761	36	32	10021	6897	227	19671
CH_13	7566	7910	7954	7981	0	7981	7562	7564	7906	7902	8650	946	9806	19974
CH_15	10032	13	26	14	7198	0	10027	10029	26	16	10020	6893	227	19668
CH_23	10	11017	11019	11090	7622	11090	0	54	11013	11009	33	8328	15418	19169
CH_25	12	11018	11020	11091	7624	11091	54	0	11014	11010	35	8330	15228	19286
CH_38	10956	40	42	111	7947	111	10953	10955	0	34	10238	6997	230	19680
CH_39	10953	24	26	107	7944	107	10950	10952	34	0	10231	6990	223	19673
CVUAS 2833	20	10252	10253	10252	7257	10252	45	47	10251	10243	0	7954	10203	16273
NVH 391-98	8171	7483	7484	7555	933	7555	8167	8169	7480	7475	9480	0	7426	20270
NVH 883-00	10204	228	229	228	7239	228	10199	10201	227	219	10192	6941	0	19694
AFSSA_08CEB44bac	16337	19847	19848	19846	17887	19846	16332	16334	19845	19838	16325	18066	19861	0

## Sheet: ANI_matrix
Whole genome based phylogeny of Bacillus cytotoxicus reveals four clades within the species and provides clues on ecology and evolution
M.J.A. Stevens, T. Tasara, J. Klumpp, R. Stephan, M. Ehling-Schulz, S. Johler
	Bcyt AFSSA_08CEB44bac	Ba Ames_Ancestor	Ba Ames	Ba CDC684	Ba H9401	Ba Sterne	Bcer AH17	Bcer ATCC 10987	Bcer ATCC 14579	Bcer B4264	Bcer E33L	Bcer G9842	Bcer Q1	Bm ATCC 6462	Bt BMB171	Bt BT-1518	Bt ser_konkukian_97-27	Bw ATCC 6462	Bw KBAB4	Bw WSBC	Bp DSM 12442	Bp FSL_H8_0534	Bt BAC3151	Bt BCT-7112	Bcyt CVUAS_2833	Bcyt CH_1	Bcyt CH_13	Bcyt CH_15	Bcyt CH_2	Bcyt CH_23	Bcyt CH_25	Bcyt CH_3	Bcyt CH_38	Bcyt CH_39	Bcyt CH_4	Bcyt NVH 391-98	Bcyt NVH 883-00
Bcyt AFSSA_08CEB44bac	100	86.02	86.02	86.03	86.02	86.02	85.94	86.07	85.89	85.91	86.02	85.94	85.94	85.96	85.91	85.87	86.02	85.96	85.95	85.97	86.93	86.91	85.88	85.92	99.64	99.64	99.62	99.58	99.58	99.63	99.64	99.58	99.58	99.58	99.58	99.62	99.58
Ba Ames_Ancestor	86.02	100	99.71	99.7	99.7	99.71	96.65	96.36	93.78	93.81	98.29	93.63	96.66	91.84	93.82	93.69	98.73	91.84	91.92	91.88	87.07	87.04	93.23	93.29	85.98	85.98	85.98	85.98	85.99	85.98	85.98	85.99	85.99	85.99	85.98	85.99	85.99
Ba Ames	86.02	99.71	100	99.71	99.71	99.72	96.65	96.35	93.78	93.81	98.3	93.63	96.67	91.84	93.82	93.69	98.73	91.84	91.92	91.88	87.07	87.05	93.23	93.29	85.99	85.99	85.99	86	86	85.99	85.99	86	86	86	86	86	85.99
Ba CDC684	86.03	99.7	99.71	100	99.71	99.71	96.66	96.35	93.78	93.81	98.3	93.64	96.66	91.84	93.82	93.68	98.73	91.84	91.92	91.88	87.07	87.04	93.23	93.29	86	85.99	85.98	85.98	85.99	85.99	85.99	85.99	85.99	85.99	85.98	85.99	86
Ba H9401	86.02	99.7	99.71	99.71	100	99.71	96.65	96.35	93.77	93.79	98.29	93.62	96.66	91.83	93.8	93.67	98.73	91.83	91.9	91.87	87.08	87.04	93.21	93.28	85.99	85.98	85.98	85.98	85.99	85.98	85.98	85.99	85.99	85.99	85.98	85.99	86
Ba Sterne	86.02	99.71	99.72	99.71	99.71	100	96.65	96.36	93.78	93.81	98.3	93.63	96.67	91.84	93.82	93.69	98.73	91.84	91.92	91.88	87.07	87.04	93.23	93.29	85.99	85.98	85.98	85.99	85.99	85.98	85.98	85.99	85.99	85.99	85.99	85.99	86
Bcer AH17	85.94	96.65	96.65	96.66	96.65	96.65	100	97.68	93.94	93.93	96.78	93.71	99.04	91.83	93.95	93.78	96.77	91.83	91.87	91.87	87.12	87.08	93.25	93.32	85.94	85.93	85.93	85.94	85.94	85.93	85.93	85.94	85.94	85.94	85.94	85.95	85.95
Bcer ATCC 10987	86.07	96.36	96.35	96.35	96.35	96.36	97.68	100	93.83	93.87	96.45	93.65	97.63	91.84	93.86	93.75	96.39	91.84	91.9	91.88	87.14	87.11	93.23	93.3	86.1	86.09	86.09	86.08	86.08	86.1	86.1	86.08	86.08	86.08	86.08	86.09	86.08
Bcer ATCC 14579	85.89	93.78	93.78	93.78	93.77	93.78	93.94	93.83	100	98.98	93.82	97.21	93.9	91.88	99.35	97.59	93.87	91.88	91.88	91.86	87.09	87.04	93.6	93.68	85.86	85.85	85.85	85.85	85.85	85.86	85.86	85.85	85.85	85.85	85.85	85.86	85.86
Bcer B4264	85.91	93.81	93.81	93.81	93.79	93.81	93.93	93.87	98.98	100	93.83	97.21	93.88	91.87	98.99	97.54	93.85	91.87	91.87	91.86	87.1	87.06	93.63	93.7	85.92	85.92	85.92	85.91	85.92	85.92	85.92	85.92	85.92	85.92	85.91	85.91	85.93
Bcer E33L	86.02	98.29	98.3	98.3	98.29	98.3	96.78	96.45	93.82	93.83	100	93.72	96.8	91.83	93.85	93.74	98.28	91.83	91.91	91.89	87.04	87.01	93.26	93.3	85.99	85.99	85.99	85.99	85.99	85.99	85.99	85.99	85.99	85.99	85.99	86	86
Bcer G9842	85.94	93.63	93.63	93.64	93.62	93.63	93.71	93.65	97.21	97.21	93.72	100	93.7	91.94	97.25	97.67	93.71	91.94	91.94	91.92	87.09	87.05	93.69	93.77	85.92	85.91	85.89	85.89	85.89	85.91	85.91	85.89	85.89	85.89	85.89	85.89	85.9
Bcer Q1	85.94	96.66	96.67	96.66	96.66	96.67	99.04	97.63	93.9	93.88	96.8	93.7	100	91.81	93.93	93.78	96.77	91.81	91.84	91.86	87.08	87.05	93.21	93.26	85.94	85.93	85.93	85.93	85.93	85.93	85.93	85.93	85.93	85.93	85.93	85.94	85.93
Bm ATCC 6462	85.96	91.84	91.84	91.84	91.83	91.84	91.83	91.84	91.88	91.87	91.83	91.94	91.81	100	91.88	91.96	91.87	99.49	98.46	98.45	87.32	87.28	92.5	92.56	85.91	85.92	85.92	85.91	85.91	85.92	85.92	85.91	85.91	85.91	85.91	85.91	85.9
Bth BMB171	85.91	93.82	93.82	93.82	93.8	93.82	93.95	93.86	99.35	98.99	93.85	97.25	93.93	91.88	100	97.6	93.89	91.88	91.9	91.88	87.13	87.08	93.65	93.73	85.89	85.89	85.88	85.88	85.88	85.89	85.89	85.88	85.88	85.88	85.88	85.88	85.89
Bth BT-1518	85.87	93.69	93.69	93.68	93.67	93.69	93.78	93.75	97.59	97.54	93.74	97.67	93.78	91.96	97.6	100	93.72	91.96	91.94	91.94	87.15	87.1	93.74	93.81	85.84	85.84	85.83	85.83	85.84	85.84	85.84	85.84	85.84	85.84	85.83	85.82	85.84
Bth ser_konkukian_97-27	86.02	98.73	98.73	98.73	98.73	98.73	96.77	96.39	93.87	93.85	98.28	93.71	96.77	91.87	93.89	93.72	100	91.88	91.94	91.93	87.08	87.04	93.28	93.36	86.01	86	85.99	86	86.01	86	86	86.01	86.01	86.01	86	86	86.01
Bw ATCC 6462	85.96	91.84	91.84	91.84	91.83	91.84	91.83	91.84	91.88	91.87	91.83	91.94	91.81	99.49	91.88	91.96	91.88	100	98.46	98.45	87.32	87.28	92.5	92.56	85.91	85.92	85.92	85.91	85.91	85.92	85.92	85.91	85.91	85.91	85.91	85.91	85.9
Bw KBAB4	85.95	91.92	91.92	91.92	91.9	91.92	91.87	91.9	91.88	91.87	91.91	91.94	91.84	98.46	91.9	91.94	91.94	98.46	100	98.94	87.35	87.31	92.55	92.6	85.92	85.93	85.93	85.91	85.92	85.93	85.93	85.92	85.92	85.92	85.91	85.92	85.91
Bw WSBC	85.97	91.88	91.88	91.88	91.87	91.88	91.87	91.88	91.86	91.86	91.89	91.92	91.86	98.45	91.88	91.94	91.93	98.45	98.94	100	87.35	87.31	92.55	92.6	85.94	85.95	85.95	85.94	85.95	85.95	85.95	85.94	85.94	85.95	85.94	85.95	85.93
Bp DSM 12442	86.93	87.07	87.07	87.07	87.08	87.07	87.12	87.14	87.09	87.1	87.04	87.09	87.08	87.32	87.13	87.15	87.08	87.32	87.35	87.35	100	99.65	87.13	87.14	86.91	86.91	86.92	86.91	86.91	86.91	86.91	86.91	86.92	86.91	86.91	86.92	86.91
Bp FSL_H8_0534	86.91	87.04	87.05	87.04	87.04	87.04	87.08	87.11	87.04	87.06	87.01	87.05	87.05	87.28	87.08	87.1	87.04	87.28	87.31	87.31	99.65	100	87.12	87.13	86.9	86.91	86.91	86.9	86.9	86.91	86.91	86.9	86.9	86.9	86.9	86.91	86.9
Bto BAC3151	85.88	93.23	93.23	93.23	93.21	93.23	93.25	93.23	93.6	93.63	93.26	93.69	93.21	92.5	93.65	93.74	93.28	92.5	92.55	92.55	87.13	87.12	100	99.58	85.85	85.85	85.86	85.87	85.87	85.85	85.85	85.87	85.87	85.87	85.87	85.88	85.88
Bto BCT-7112	85.92	93.29	93.29	93.29	93.28	93.29	93.32	93.3	93.68	93.7	93.3	93.77	93.26	92.56	93.73	93.81	93.36	92.56	92.6	92.6	87.14	87.13	99.58	100	85.88	85.87	85.89	85.9	85.91	85.87	85.87	85.91	85.91	85.91	85.9	85.89	85.92
Bcyt CVUAS 2833	99.64	85.98	85.99	86	85.99	85.99	85.94	86.1	85.86	85.92	85.99	85.92	85.94	85.91	85.89	85.84	86.01	85.91	85.92	85.94	86.91	86.9	85.85	85.88	100	99.99	99.86	99.8	99.8	99.99	99.99	99.8	99.8	99.8	99.8	99.84	99.8
Bcyt CH_1	99.64	85.98	85.99	85.99	85.98	85.98	85.93	86.09	85.85	85.92	85.99	85.91	85.93	85.92	85.89	85.84	86	85.92	85.93	85.95	86.91	86.91	85.85	85.87	99.99	100	99.86	99.8	99.8	99.99	99.99	99.8	99.8	99.8	99.8	99.84	99.8
Bcyt CH_13	99.62	85.98	85.99	85.98	85.98	85.98	85.93	86.09	85.85	85.92	85.99	85.89	85.93	85.92	85.88	85.83	85.99	85.92	85.93	85.95	86.92	86.91	85.86	85.89	99.86	99.86	100	99.86	99.86	99.86	99.86	99.86	99.85	99.86	99.86	99.97	99.86
Bcyt CH_15	99.58	85.98	86	85.98	85.98	85.99	85.94	86.08	85.85	85.91	85.99	85.89	85.93	85.91	85.88	85.83	86	85.91	85.91	85.94	86.91	86.9	85.87	85.9	99.8	99.8	99.86	100	99.99	99.8	99.8	99.99	99.99	99.99	99.99	99.86	99.98
Bcyt CH_2	99.58	85.99	86	85.99	85.99	85.99	85.94	86.08	85.85	85.92	85.99	85.89	85.93	85.91	85.88	85.84	86.01	85.91	85.92	85.95	86.91	86.9	85.87	85.91	99.8	99.8	99.86	99.99	100	99.8	99.8	99.99	99.99	99.99	99.99	99.86	99.98
Bcyt CH_23	99.63	85.98	85.99	85.99	85.98	85.98	85.93	86.1	85.86	85.92	85.99	85.91	85.93	85.92	85.89	85.84	86	85.92	85.93	85.95	86.91	86.91	85.85	85.87	99.99	99.99	99.86	99.8	99.8	100	99.99	99.8	99.8	99.8	99.8	99.84	99.8
Bcyt CH_25	99.64	85.98	85.99	85.99	85.98	85.98	85.93	86.1	85.86	85.92	85.99	85.91	85.93	85.92	85.89	85.84	86	85.92	85.93	85.95	86.91	86.91	85.85	85.87	99.99	99.99	99.86	99.8	99.8	99.99	100	99.8	99.8	99.8	99.8	99.84	99.8
Bcyt CH_3	99.58	85.99	86	85.99	85.99	85.99	85.94	86.08	85.85	85.92	85.99	85.89	85.93	85.91	85.88	85.84	86.01	85.91	85.92	85.94	86.91	86.9	85.87	85.91	99.8	99.8	99.86	99.99	99.99	99.8	99.8	100	99.99	99.99	99.99	99.86	99.98
Bcyt CH_38	99.58	85.99	86	85.99	85.99	85.99	85.94	86.08	85.85	85.92	85.99	85.89	85.93	85.91	85.88	85.84	86.01	85.91	85.92	85.94	86.92	86.9	85.87	85.91	99.8	99.8	99.85	99.99	99.99	99.8	99.8	99.99	100	99.99	99.99	99.86	99.98
Bcyt CH_39	99.58	85.99	86	85.99	85.99	85.99	85.94	86.08	85.85	85.92	85.99	85.89	85.93	85.91	85.88	85.84	86.01	85.91	85.92	85.95	86.91	86.9	85.87	85.91	99.8	99.8	99.86	99.99	99.99	99.8	99.8	99.99	99.99	100	99.99	99.86	99.98
Bcyt CH_4	99.58	85.98	86	85.98	85.98	85.99	85.94	86.08	85.85	85.91	85.99	85.89	85.93	85.91	85.88	85.83	86	85.91	85.91	85.94	86.91	86.9	85.87	85.9	99.8	99.8	99.86	99.99	99.99	99.8	99.8	99.99	99.99	99.99	100	99.86	99.98
Bcyt NVH 391-98	99.62	85.99	86	85.99	85.99	85.99	85.95	86.09	85.86	85.91	86	85.89	85.94	85.91	85.88	85.82	86	85.91	85.92	85.95	86.92	86.91	85.88	85.89	99.84	99.84	99.97	99.86	99.86	99.84	99.84	99.86	99.86	99.86	99.86	100	99.86
Bcyt NVH 883-00	99.58	85.99	85.99	86	86	86	85.95	86.08	85.86	85.93	86	85.9	85.93	85.9	85.89	85.84	86.01	85.9	85.91	85.93	86.91	86.9	85.88	85.92	99.8	99.8	99.86	99.98	99.98	99.8	99.8	99.98	99.98	99.98	99.98	99.86	100
