# Supplementary material for: Whole-genome-based phylogeny of Bacillus cytotoxicus reveals different clades within the species and provides clues on ecology and evolution
Source: Sci Rep. 2019 Feb 13;9:1984. doi: 10.1038/s41598-018-36254-x (PMC6374410; doi:10.1038/s41598-018-36254-x)
Supplement: Supplementary file 3 — Supplementary Dataset 3 [file 41598_2018_36254_MOESM3_ESM.xlsx]

## Sheet: Unique_AB
Whole genome based phylogeny of Bacillus cytotoxicus reveals four clades within the species and provides clues on ecology and evolution
M.J.A. Stevens, T. Tasara, J. Klumpp, R. Stephan, M. Ehling-Schulz, S. Johler
	NC_009674.gbk	Ch1.gbk	Ch3.gbk	Ch13.gbk	Ch4.gbk	AFSSA_08CEB44bac.gbk	Ch38.gbk	NVH_883-00.gbk	Ch39.gbk	Ch2.gbk	CVUAS_2833.gbk	Ch23.gbk	Ch25.gbk	Ch15.gbk
12881_alcohol_dehydrogenas...faa	1	1	0	1	0	1	0	0	0	0	1	1	1	0
14885_aspartate_phosphatas...faa	1	1	0	1	0	1	0	0	0	0	1	1	1	0
13369_bacteriocin_ABC_tran...faa	1	1	0	1	0	1	0	0	0	0	1	1	1	0
12997_carboxymuconolactone...faa	1	1	0	1	0	0	0	0	0	0	1	1	1	0
14894_chitooligosaccharide...faa	1	1	0	1	0	1	0	0	0	0	1	1	1	0
12735_ChrA_protein.faa	1	1	0	1	0	1	0	0	0	0	1	1	1	0
14545_CPBP_family_intramem...faa	1	1	0	1	0	1	0	0	0	0	1	1	1	0
15110_CPBP_family_intramem...faa	1	1	0	1	0	0	0	0	0	0	1	1	1	0
14504_cytoplasmic_protein.faa	1	1	0	1	0	1	0	0	0	0	1	1	1	0
15034_cytotoxin.faa	1	1	0	1	0	0	0	1	0	0	1	1	1	0
15882_DNA_-cytosine-5---me...faa	1	1	0	1	0	0	0	0	0	0	1	1	1	0
12543_DUF2515_domain-conta...faa	1	1	0	1	0	1	0	1	0	0	1	1	1	0
13358_DUF1203_domain-conta...faa	1	1	0	1	0	1	0	0	0	0	1	1	1	0
12588_EamA-RhaT_family_tra...faa	1	1	0	1	0	1	0	1	0	0	1	1	1	0
13559_exosporium_protein_D.faa	1	1	0	1	0	1	0	1	0	0	1	1	1	0
12640_glycosyl_transferase.faa	1	1	0	1	0	1	0	0	0	0	1	1	1	0
12374_hypothetical_protein.faa	1	1	0	1	0	1	0	0	0	0	1	1	1	0
12639_hypothetical_protein.faa	1	1	0	1	0	1	0	0	0	0	1	1	1	0
12641_hypothetical_protein.faa	1	1	0	1	0	1	0	0	0	0	1	1	1	0
12642_hypothetical_protein.faa	1	1	0	1	0	1	0	0	0	0	1	1	1	0
12942_hypothetical_protein.faa	1	1	0	1	0	1	0	0	0	0	1	1	1	0
13056_hypothetical_protein.faa	1	1	0	1	0	1	0	0	0	0	1	1	1	0
13102_hypothetical_protein.faa	1	1	0	1	0	1	0	0	0	0	1	1	1	0
13360_hypothetical_protein.faa	1	1	0	1	0	1	0	0	0	0	1	1	1	0
13363_hypothetical_protein.faa	1	1	0	1	0	1	0	0	0	0	1	1	1	0
13366_hypothetical_protein.faa	1	1	0	1	0	1	0	0	0	0	1	1	1	0
14547_hypothetical_protein.faa	1	1	0	1	0	1	0	0	0	0	1	1	1	0
14552_hypothetical_protein.faa	1	1	0	1	0	1	0	0	0	0	1	1	1	0
14883_hypothetical_protein.faa	1	1	0	1	0	1	0	0	0	0	1	1	1	0
14884_hypothetical_protein.faa	1	1	0	1	0	1	0	0	0	0	1	1	1	0
14886_hypothetical_protein.faa	1	1	0	1	0	1	0	0	0	0	1	1	1	0
14887_hypothetical_protein.faa	1	1	0	1	0	1	0	0	0	0	1	1	1	0
14888_hypothetical_protein.faa	1	1	0	1	0	1	0	0	0	0	1	1	1	0
15035_hypothetical_protein.faa	1	1	0	1	0	0	0	1	0	0	1	1	1	0
15079_hypothetical_protein.faa	1	1	0	1	0	0	0	1	0	0	1	1	1	0
15338_hypothetical_protein.faa	1	1	0	1	0	0	0	1	0	0	1	1	1	0
15523_hypothetical_protein.faa	1	1	0	1	0	1	0	0	0	0	1	1	1	0
12259_hypothetical_protein.faa	1	1	0	1	0	0	0	0	0	0	1	1	1	0
12986_hypothetical_protein.faa	1	1	0	1	0	0	0	0	0	0	1	1	1	0
12990_hypothetical_protein.faa	1	1	0	1	0	0	0	0	0	0	1	1	1	0
15113_hypothetical_protein.faa	1	1	0	1	0	0	0	0	0	0	1	1	1	0
15115_hypothetical_protein.faa	1	1	0	1	0	0	0	0	0	0	1	1	1	0
15116_hypothetical_protein.faa	1	1	0	1	0	0	0	0	0	0	1	1	1	0
15118_hypothetical_protein.faa	1	1	0	1	0	0	0	0	0	0	1	1	1	0
12953_hypothetical_protein.faa	1	1	0	1	0	0	0	0	0	0	0	1	1	0
12987_hypothetical_protein.faa	1	1	0	1	0	0	0	0	0	0	0	1	1	0
13095_hypothetical_protein.faa	1	1	0	1	0	0	0	0	0	0	0	1	1	0
13361_hypothetical_protein.faa	1	1	0	1	0	0	0	0	0	0	0	1	1	0
13365_hypothetical_protein.faa	1	1	0	1	0	0	0	0	0	0	0	1	1	0
13538_hypothetical_protein.faa	1	1	0	1	0	0	0	0	0	0	0	1	1	0
14550_hypothetical_protein.faa	1	1	0	1	0	0	0	0	0	0	0	1	1	0
15025_hypothetical_protein.faa	1	1	0	1	0	0	0	0	0	0	0	1	1	0
15872_hypothetical_protein.faa	1	1	0	1	0	0	0	0	0	0	0	1	1	0
15032_IS3_family_transposa...faa	1	1	0	1	0	0	0	1	0	0	1	1	1	0
13354_isomerase.faa	1	1	0	1	0	1	0	0	0	0	1	1	1	0
13364_MFS_transporter.faa	1	1	0	1	0	1	0	0	0	0	1	1	1	0
15761_MFS_transporter.faa	1	1	0	1	0	1	0	0	0	0	1	1	1	0
13230_N-acetyltransferase.faa	1	1	0	1	0	0	0	0	0	0	1	1	1	0
15318_NUDIX_domain-contain...faa	1	1	0	1	0	1	0	0	0	0	1	1	1	0
15033_peptidase_S8.faa	1	1	0	1	0	0	0	1	0	0	1	1	1	0
14546_PlcR-regulated_prote...faa	1	1	0	1	0	1	0	0	0	0	1	1	1	0
14387_PspC_domain-containi...faa	1	1	0	1	0	1	0	1	0	0	1	1	1	0
12941_resolvase.faa	1	1	0	1	0	1	0	0	0	0	1	1	1	0
15078_RNA_polymerase_subun...faa	1	1	0	1	0	0	0	1	0	0	1	1	1	0
15112_RNA_replicase.faa	1	1	0	1	0	0	0	0	0	0	1	1	1	0
13114_serine-threonine_pro...faa	1	1	0	1	0	1	0	0	0	0	1	1	1	0
12303_serine_hydrolase.faa	1	1	0	1	0	1	0	0	0	0	1	1	1	0
12662_TetR-AcrR_family_tra...faa	1	1	0	1	0	1	0	0	0	0	1	1	1	0
13362_transposase.faa	1	1	0	1	0	1	0	0	0	0	1	1	1	0
14549_transposase.faa	1	1	0	1	0	1	0	0	0	0	1	1	1	0
14551_transposase.faa	1	1	0	1	0	1	0	0	0	0	1	1	1	0
13554_tryptophan--tRNA_lig...faa	1	1	0	1	0	1	0	0	0	0	1	1	1	0
12700_UDP-galactose-lipid_...faa	1	1	0	1	0	1	0	1	0	0	1	1	1	0

## Sheet: Unique_C
Whole genome based phylogeny of Bacillus cytotoxicus reveals different clades within the species and provides clues on ecology and evolution
M.J.A. Stevens, T. Tasara, J. Klumpp, R. Stephan, M. Ehling-Schulz, S. Johler
	NC_009674.gbk	Ch1.gbk	Ch3.gbk	Ch13.gbk	Ch4.gbk	AFSSA_08CEB44bac.gbk	Ch38.gbk	NVH_883-00.gbk	Ch39.gbk	Ch2.gbk	CVUAS_2833.gbk	Ch23.gbk	Ch25.gbk	Ch15.gbk
855_spoT.faa	0	0	1	0	1	1	1	1	1	1	1	0	0	1
959_rapI_1.faa	0	0	1	0	1	1	1	1	1	1	1	0	0	1
1492_hisZ.faa	0	0	1	0	1	1	1	1	1	1	1	0	0	1
1975_mftC.faa	0	0	1	0	1	1	1	1	1	1	1	0	0	1
3110_hypothetical_protein.faa	0	0	1	0	1	1	1	1	1	1	1	0	0	1
3917_hypothetical_protein.faa	0	0	1	0	1	1	1	1	1	1	1	0	0	1
1966_xerH.faa	0	0	1	0	1	1	1	1	1	1	0	0	0	1
2175_hypothetical_protein.faa	0	0	1	0	1	1	1	1	1	1	0	0	0	1
2406_hypothetical_protein.faa	0	0	1	0	1	1	1	1	1	1	0	0	0	1
3108_hypothetical_protein.faa	0	0	1	0	1	1	1	1	1	1	0	0	0	1
3119_rob.faa	0	0	1	0	1	1	1	1	1	1	0	0	0	1
3255_kdgK.faa	0	0	1	0	1	1	1	1	1	1	0	0	0	1
3256_kdgA.faa	0	0	1	0	1	1	1	1	1	1	0	0	0	1
3257_gntP.faa	0	0	1	0	1	1	1	1	1	1	0	0	0	1
3258_uxuA.faa	0	0	1	0	1	1	1	1	1	1	0	0	0	1
3259_por.faa	0	0	1	0	1	1	1	1	1	1	0	0	0	1
3260_kdgR.faa	0	0	1	0	1	1	1	1	1	1	0	0	0	1
3340_hypothetical_protein.faa	0	0	1	0	1	1	1	1	1	1	0	0	0	1
3718_putative_NTE_family_...faa	0	0	1	0	1	1	1	1	1	1	0	0	0	1
4615_hypothetical_protein.faa	0	0	1	0	1	0	1	1	1	1	1	0	0	1
6957_hypothetical_protein.faa	0	0	1	0	1	0	1	1	1	1	1	0	0	1
2828_hypothetical_protein.faa	0	0	1	0	1	1	1	0	1	1	0	0	0	1
16255_hypothetical_protein.faa	0	0	1	0	1	0	1	1	1	1	0	0	0	1
16306_hypothetical_protein.faa	0	0	1	0	1	0	1	1	1	1	0	0	0	1
16308_hypothetical_protein.faa	0	0	1	0	1	0	1	1	1	1	0	0	0	1
16309_hypothetical_protein.faa	0	0	1	0	1	0	1	1	1	1	0	0	0	1
16311_MFS_transporter.faa	0	0	1	0	1	0	1	1	1	1	0	0	0	1
16450_histidine_phosphatas...faa	0	0	1	0	1	0	1	1	1	1	0	0	0	1
16594_hypothetical_protein.faa	0	0	1	0	1	0	1	1	1	1	0	0	0	1
16978_hypothetical_protein.faa	0	0	1	0	1	0	1	1	1	1	0	0	0	1
16979_hypothetical_protein.faa	0	0	1	0	1	0	1	1	1	1	0	0	0	1
16981_thioesterase.faa	0	0	1	0	1	0	1	1	1	1	0	0	0	1
16984_hypothetical_protein.faa	0	0	1	0	1	0	1	1	1	1	0	0	0	1
16990_ArsR_family_transcri...faa	0	0	1	0	1	0	1	1	1	1	0	0	0	1
16991_hypothetical_protein.faa	0	0	1	0	1	0	1	1	1	1	0	0	0	1
16992_hypothetical_protein.faa	0	0	1	0	1	0	1	1	1	1	0	0	0	1
16993_transcriptional_regu...faa	0	0	1	0	1	0	1	1	1	1	0	0	0	1
16995_Phr_family_secreted_...faa	0	0	1	0	1	0	1	1	1	1	0	0	0	1
17068_hypothetical_protein.faa	0	0	1	0	1	0	1	1	1	1	0	0	0	1
17072_GDSL_family_lipase.faa	0	0	1	0	1	0	1	1	1	1	0	0	0	1
17073_NAD-P--dependent_oxi...faa	0	0	1	0	1	0	1	1	1	1	0	0	0	1
17092_histidine_phosphatas...faa	0	0	1	0	1	0	1	1	1	1	0	0	0	1
17093_hypothetical_protein.faa	0	0	1	0	1	0	1	1	1	1	0	0	0	1
17094_AAA_family_ATPase.faa	0	0	1	0	1	0	1	1	1	1	0	0	0	1
17095_hypothetical_protein.faa	0	0	1	0	1	0	1	1	1	1	0	0	0	1
17096_hypothetical_protein.faa	0	0	1	0	1	0	1	1	1	1	0	0	0	1
17097_hypothetical_protein.faa	0	0	1	0	1	0	1	1	1	1	0	0	0	1
17098_lactoylglutathione_l...faa	0	0	1	0	1	0	1	1	1	1	0	0	0	1
17099_glutathione_transfer...faa	0	0	1	0	1	0	1	1	1	1	0	0	0	1
17116_hypothetical_protein.faa	0	0	1	0	1	0	1	1	1	1	0	0	0	1
17171_hypothetical_protein.faa	0	0	1	0	1	0	1	1	1	1	0	0	0	1
17187_hypothetical_protein.faa	0	0	1	0	1	0	1	1	1	1	0	0	0	1
17197_hypothetical_protein.faa	0	0	1	0	1	0	1	1	1	1	0	0	0	1
17213_TIGR01741_family_pro...faa	0	0	1	0	1	0	1	1	1	1	0	0	0	1
17325_hypothetical_protein.faa	0	0	1	0	1	0	1	1	1	1	0	0	0	1
17391_ATP-binding_protein.faa	0	0	1	0	1	0	1	1	1	1	0	0	0	1
17392_transcriptional_regu...faa	0	0	1	0	1	0	1	1	1	1	0	0	0	1
17393_hypothetical_protein.faa	0	0	1	0	1	0	1	1	1	1	0	0	0	1
17426_N-acetylmuramoyl-L-a...faa	0	0	1	0	1	0	1	1	1	1	0	0	0	1
17427_phage_holin.faa	0	0	1	0	1	0	1	1	1	1	0	0	0	1
17428_hypothetical_protein.faa	0	0	1	0	1	0	1	1	1	1	0	0	0	1
17438_hypothetical_protein.faa	0	0	1	0	1	0	1	1	1	1	0	0	0	1
17461_hypothetical_protein.faa	0	0	1	0	1	0	1	1	1	1	0	0	0	1
17473_hypothetical_protein.faa	0	0	1	0	1	0	1	1	1	1	0	0	0	1
17474_hypothetical_protein.faa	0	0	1	0	1	0	1	1	1	1	0	0	0	1
17475_hypothetical_protein.faa	0	0	1	0	1	0	1	1	1	1	0	0	0	1
17482_hypothetical_protein.faa	0	0	1	0	1	0	1	1	1	1	0	0	0	1
17483_hypothetical_protein.faa	0	0	1	0	1	0	1	1	1	1	0	0	0	1
17703_hypothetical_protein.faa	0	0	1	0	1	0	1	1	1	1	0	0	0	1
17704_radical_SAM_protein.faa	0	0	1	0	1	0	1	1	1	1	0	0	0	1
17705_hypothetical_protein.faa	0	0	1	0	1	0	1	1	1	1	0	0	0	1
17706_hypothetical_protein.faa	0	0	1	0	1	0	1	1	1	1	0	0	0	1
17707_hypothetical_protein.faa	0	0	1	0	1	0	1	1	1	1	0	0	0	1
17708_IS21_family_transpos...faa	0	0	1	0	1	0	1	1	1	1	0	0	0	1
17709_transposase.faa	0	0	1	0	1	0	1	1	1	1	0	0	0	1
17710_hypothetical_protein.faa	0	0	1	0	1	0	1	1	1	1	0	0	0	1
17914_ABC_transporter_ATP-...faa	0	0	1	0	1	0	1	1	1	1	0	0	0	1
17915_hypothetical_protein.faa	0	0	1	0	1	0	1	1	1	1	0	0	0	1
17916_hypothetical_protein.faa	0	0	1	0	1	0	1	1	1	1	0	0	0	1
18081_CDP-glycerol-glycero...faa	0	0	1	0	1	0	1	1	1	1	0	0	0	1
18085_teichoic_acid_biosyn...faa	0	0	1	0	1	0	1	1	1	1	0	0	0	1
18309_hypothetical_protein.faa	0	0	1	0	1	0	1	1	1	1	0	0	0	1
18310_LytTR_family_transcr...faa	0	0	1	0	1	0	1	1	1	1	0	0	0	1
18311_ABC_transporter_perm...faa	0	0	1	0	1	0	1	1	1	1	0	0	0	1
18312_ABC_transporter_ATP-...faa	0	0	1	0	1	0	1	1	1	1	0	0	0	1
18313_hypothetical_protein.faa	0	0	1	0	1	0	1	1	1	1	0	0	0	1
18314_hypothetical_protein.faa	0	0	1	0	1	0	1	1	1	1	0	0	0	1
18316_hypothetical_protein.faa	0	0	1	0	1	0	1	1	1	1	0	0	0	1
18317_hypothetical_protein.faa	0	0	1	0	1	0	1	1	1	1	0	0	0	1
18318_hypothetical_protein.faa	0	0	1	0	1	0	1	1	1	1	0	0	0	1
18640_hypothetical_protein.faa	0	0	1	0	1	0	1	1	1	1	0	0	0	1
18641_hypothetical_protein.faa	0	0	1	0	1	0	1	1	1	1	0	0	0	1
18642_hypothetical_protein.faa	0	0	1	0	1	0	1	1	1	1	0	0	0	1
18643_hypothetical_protein.faa	0	0	1	0	1	0	1	1	1	1	0	0	0	1
18644_hypothetical_protein.faa	0	0	1	0	1	0	1	1	1	1	0	0	0	1
18890_hypothetical_protein.faa	0	0	1	0	1	0	1	1	1	1	0	0	0	1
19438_hypothetical_protein.faa	0	0	1	0	1	0	1	1	1	1	0	0	0	1
19439_hypothetical_protein.faa	0	0	1	0	1	0	1	1	1	1	0	0	0	1
19440_hypothetical_protein.faa	0	0	1	0	1	0	1	1	1	1	0	0	0	1
19441_hypothetical_protein.faa	0	0	1	0	1	0	1	1	1	1	0	0	0	1
19442_hypothetical_protein.faa	0	0	1	0	1	0	1	1	1	1	0	0	0	1
19449_hypothetical_protein.faa	0	0	1	0	1	0	1	1	1	1	0	0	0	1
19451_hypothetical_protein.faa	0	0	1	0	1	0	1	1	1	1	0	0	0	1
19584_hypothetical_protein.faa	0	0	1	0	1	0	1	1	1	1	0	0	0	1
19585_hypothetical_protein.faa	0	0	1	0	1	0	1	1	1	1	0	0	0	1
19586_hypothetical_protein.faa	0	0	1	0	1	0	1	1	1	1	0	0	0	1
19588_hypothetical_protein.faa	0	0	1	0	1	0	1	1	1	1	0	0	0	1
19589_hypothetical_protein.faa	0	0	1	0	1	0	1	1	1	1	0	0	0	1
19625_hypothetical_protein.faa	0	0	1	0	1	0	1	1	1	1	0	0	0	1
19738_NUDIX_hydrolase.faa	0	0	1	0	1	0	1	1	1	1	0	0	0	1
19772_WXG100_family_type_V...faa	0	0	1	0	1	0	1	1	1	1	0	0	0	1
19773_DUF1433_domain-conta...faa	0	0	1	0	1	0	1	1	1	1	0	0	0	1
19774_hypothetical_protein.faa	0	0	1	0	1	0	1	1	1	1	0	0	0	1
19775_hypothetical_protein.faa	0	0	1	0	1	0	1	1	1	1	0	0	0	1
19837_transposase.faa	0	0	1	0	1	0	1	1	1	1	0	0	0	1
19838_transposase.faa	0	0	1	0	1	0	1	1	1	1	0	0	0	1
19839_transposase.faa	0	0	1	0	1	0	1	1	1	1	0	0	0	1
19842_transcriptional_repr...faa	0	0	1	0	1	0	1	1	1	1	0	0	0	1
19843_hypothetical_protein.faa	0	0	1	0	1	0	1	1	1	1	0	0	0	1
19844_hypothetical_protein.faa	0	0	1	0	1	0	1	1	1	1	0	0	0	1
19845_hypothetical_protein.faa	0	0	1	0	1	0	1	1	1	1	0	0	0	1
19846_hypothetical_protein.faa	0	0	1	0	1	0	1	1	1	1	0	0	0	1
19914_hypothetical_protein.faa	0	0	1	0	1	0	1	1	1	1	0	0	0	1
19915_hypothetical_protein.faa	0	0	1	0	1	0	1	1	1	1	0	0	0	1
19956_hypothetical_protein.faa	0	0	1	0	1	0	1	1	1	1	0	0	0	1
19959_hypothetical_protein.faa	0	0	1	0	1	0	1	1	1	1	0	0	0	1
19962_HNH_endonuclease.faa	0	0	1	0	1	0	1	1	1	1	0	0	0	1
19974_ABC_transporter_ATP-...faa	0	0	1	0	1	0	1	1	1	1	0	0	0	1
19975_GntR_family_transcri...faa	0	0	1	0	1	0	1	1	1	1	0	0	0	1
19980_-deoxy-nucleoside_tr...faa	0	0	1	0	1	0	1	1	1	1	0	0	0	1
19981_DUF3427_domain-conta...faa	0	0	1	0	1	0	1	1	1	1	0	0	0	1
16072_hypothetical_protein.faa	0	0	1	0	1	0	1	0	1	1	0	0	0	1
16251_hypothetical_protein.faa	0	0	1	0	1	0	1	0	1	1	0	0	0	1
16305_hypothetical_protein.faa	0	0	1	0	1	0	1	0	1	1	0	0	0	1
16812_hypothetical_protein.faa	0	0	1	0	1	0	1	0	1	1	0	0	0	1
16849_hypothetical_protein.faa	0	0	1	0	1	0	1	0	1	1	0	0	0	1
17186_hypothetical_protein.faa	0	0	1	0	1	0	1	0	1	1	0	0	0	1
17212_hypothetical_protein.faa	0	0	1	0	1	0	1	0	1	1	0	0	0	1
17324_hypothetical_protein.faa	0	0	1	0	1	0	1	0	1	1	0	0	0	1
17380_integrase.faa	0	0	1	0	1	0	1	0	1	1	0	0	0	1
17717_hypothetical_protein.faa	0	0	1	0	1	0	1	0	1	1	0	0	0	1
17718_hypothetical_protein.faa	0	0	1	0	1	0	1	0	1	1	0	0	0	1
17719_hypothetical_protein.faa	0	0	1	0	1	0	1	0	1	1	0	0	0	1
17722_hypothetical_protein.faa	0	0	1	0	1	0	1	0	1	1	0	0	0	1
17723_hypothetical_protein.faa	0	0	1	0	1	0	1	0	1	1	0	0	0	1
17724_hypothetical_protein.faa	0	0	1	0	1	0	1	0	1	1	0	0	0	1
17725_hypothetical_protein.faa	0	0	1	0	1	0	1	0	1	1	0	0	0	1
17726_hypothetical_protein.faa	0	0	1	0	1	0	1	0	1	1	0	0	0	1
17727_hypothetical_protein.faa	0	0	1	0	1	0	1	0	1	1	0	0	0	1
17728_hypothetical_protein.faa	0	0	1	0	1	0	1	0	1	1	0	0	0	1
17729_hypothetical_protein.faa	0	0	1	0	1	0	1	0	1	1	0	0	0	1
17730_hypothetical_protein.faa	0	0	1	0	1	0	1	0	1	1	0	0	0	1
17731_hypothetical_protein.faa	0	0	1	0	1	0	1	0	1	1	0	0	0	1
17732_hypothetical_protein.faa	0	0	1	0	1	0	1	0	1	1	0	0	0	1
17733_hypothetical_protein.faa	0	0	1	0	1	0	1	0	1	1	0	0	0	1
17734_hypothetical_protein.faa	0	0	1	0	1	0	1	0	1	1	0	0	0	1
17735_hypothetical_protein.faa	0	0	1	0	1	0	1	0	1	1	0	0	0	1
18315_hypothetical_protein.faa	0	0	1	0	1	0	1	0	1	1	0	0	0	1
18336_hypothetical_protein.faa	0	0	1	0	1	0	1	0	1	1	0	0	0	1
18596_hypothetical_protein.faa	0	0	1	0	1	0	1	0	1	1	0	0	0	1
19437_hypothetical_protein.faa	0	0	1	0	1	0	1	0	1	1	0	0	0	1
19445_hypothetical_protein.faa	0	0	1	0	1	0	1	0	1	1	0	0	0	1
19446_hypothetical_protein.faa	0	0	1	0	1	0	1	0	1	1	0	0	0	1
19583_hypothetical_protein.faa	0	0	1	0	1	0	1	0	1	1	0	0	0	1
19587_hypothetical_protein.faa	0	0	1	0	1	0	1	0	1	1	0	0	0	1
19958_hypothetical_protein.faa	0	0	1	0	1	0	1	0	1	1	0	0	0	1
19961_hypothetical_protein.faa	0	0	1	0	1	0	1	0	1	1	0	0	0	1
