# Supplementary material for: Whole-genome-based phylogeny of Bacillus cytotoxicus reveals different clades within the species and provides clues on ecology and evolution
Source: Sci Rep. 2019 Feb 13;9:1984. doi: 10.1038/s41598-018-36254-x (PMC6374410; doi:10.1038/s41598-018-36254-x)
Supplement: Supplementary file 4 — Supplementary Dataset 4 [file 41598_2018_36254_MOESM4_ESM.xlsx]

## Sheet: Sheet1
Whole genome based phylogeny of Bacillus cytotoxicus reveals four clades within the species and provides clues on ecology and evolution
M.J.A. Stevens, T. Tasara, J. Klumpp, R. Stephan, M. Ehling-Schulz, S. Johler
Plasmid	Plasmid	size	start	stop	strand		Locus	product
pCh1_14	pCh1	14	5272	6399	+	codon_start=1;inference=COORDINATES: similar to AA sequence:RefSeq:WP_013486832.1;locus_tag=CG474_RS00035;note=Derived by automated computational analysis using gene prediction method: Protein Homology.;old_locus_tag=CG474_00035;product=DNA cytosine methyltransferase;protein_id=WP_094398306.1;transl_table=11;translation=MIFKKGELFNGPGGLSLGAKLAKVVAPNGEVYEIQHEWSNDYDENACRTYALNICGNEFDKSVHHGPVEKLPIGDRT…	CG474_00035	DNA cytosine methyltransferase
pCh1_14	pCh1	14	2724	3083	-	codon_start=1;inference=COORDINATES: similar to AA sequence:RefSeq:WP_018673491.1;locus_tag=CG474_RS00020;note=Derived by automated computational analysis using gene prediction method: Protein Homology.;old_locus_tag=CG474_00020;product=DNA-binding protein;protein_id=WP_057221960.1;transl_table=11;translation=MDKNTIEAICLNLTGTIQDYKKEWEANRFLLGNKMYAMIGEDSEGKPILTLKCDPNRSEELRENYDGITPGYYMNKKHWNSIYFDSNI…	CG474_00020	DNA-binding protein
pCh1_14	pCh1	14	388	1011	+	codon_start=1;inference=COORDINATES: ab initio prediction:GeneMarkS%2B;locus_tag=CG474_RS00005;note=Derived by automated computational analysis using gene prediction method: GeneMarkS%2B.;old_locus_tag=CG474_00005;product=hypothetical protein;protein_id=WP_094398302.1;transl_table=11;translation=MITWFSLQEVCDKTGIPYASVARYVKNHASHLQVKKEGTAIFVHPDSVAVLEKIRLLYQKGLGKNQVEKELSYSGIPLHIDVPGDGDNEVTTLQTVLQSVQS…	CG474_00005	hypothetical protein
pCh1_14	pCh1	14	1118	2005	-	codon_start=1;inference=COORDINATES: ab initio prediction:GeneMarkS%2B;locus_tag=CG474_RS00010;note=Derived by automated computational analysis using gene prediction method: GeneMarkS%2B.;old_locus_tag=CG474_00010;product=hypothetical protein;protein_id=WP_094398303.1;transl_table=11;translation=MSDKTISFKVEEELSEKAKTLIEASGLTAKDWFQKAVALAEMQSVKQGATDFASDLSELEVHTARIYELVANMVQKGIYLRDKAVGDLETLLSQQREITSDY…	CG474_00010	hypothetical protein
pCh1_14	pCh1	14	2260	2466	+	codon_start=1;inference=COORDINATES: ab initio prediction:GeneMarkS%2B;locus_tag=CG474_RS00015;note=Derived by automated computational analysis using gene prediction method: GeneMarkS%2B.;old_locus_tag=CG474_00015;product=hypothetical protein;protein_id=WP_094398304.1;transl_table=11;translation=MSLVERCEMNGGVVMDEKWTDSELLLKIKQEDNELWSALIDLAKLYRIDAQKTEMVIEDIVACIRNVK	CG474_00015	hypothetical protein
pCh1_14	pCh1	14	9837	10748	+	codon_start=1;inference=COORDINATES: protein motif:HMM:PF12834.5;locus_tag=CG474_RS00050;note=Derived by automated computational analysis using gene prediction method: Protein Homology.;old_locus_tag=CG474_00050;product=hypothetical protein;protein_id=WP_094398309.1;transl_table=11;translation=MRKGIYLDDKQQKIYQNLENQIKSVFKHNRQGSYKTKEKYQNDTKNFAKFLAKEFRLQNMRNISDKHLEKYIKHMQEQKLAPSTIKDRLAAIRFFHDKLDRTKH…	CG474_00050	hypothetical protein
pCh1_14	pCh1	14	10764	11381	+	codon_start=1;inference=COORDINATES: ab initio prediction:GeneMarkS%2B;locus_tag=CG474_RS00055;note=Derived by automated computational analysis using gene prediction method: GeneMarkS%2B.;old_locus_tag=CG474_00055;product=hypothetical protein;protein_id=WP_094398310.1;transl_table=11;translation=MNLRDRSISKYEIETLFRDVLNLDQIEQISNLIKLLGLYVFMDRKQIDVLAERHFGQIIGLSFIRKAVQYNLVSEMQAEGEYDHFYFQLKLGGYIFLESIEY…	CG474_00055	hypothetical protein
pCh1_14	pCh1	14	11590	12066	+	codon_start=1;inference=COORDINATES: ab initio prediction:GeneMarkS%2B;locus_tag=CG474_RS00060;note=Derived by automated computational analysis using gene prediction method: GeneMarkS%2B.;old_locus_tag=CG474_00060;product=hypothetical protein;protein_id=WP_094398311.1;transl_table=11;translation=MERQEFEDLRLEEQIAYVNKRSNMKVKEIAEEIGMPPSSLSNLLSNAGYRRIQGIYVKQPQFEAPNEESHSIKFHDKDLQELLQHKEQLLNLLREQQYQAPN…	CG474_00060	hypothetical protein
pCh1_14	pCh1	14	12409	14004	+	codon_start=1;inference=COORDINATES: ab initio prediction:GeneMarkS%2B;locus_tag=CG474_RS00065;note=Derived by automated computational analysis using gene prediction method: GeneMarkS%2B.;old_locus_tag=CG474_00065;product=hypothetical protein;protein_id=WP_094398312.1;transl_table=11;translation=MRYTLEDMEKHIDPLVLSYIKDHSQQKKFVGSEIKELKKGKNGTSYRSRYIYEYVLDEDKYKKTVHQFFTENILPDLEKAKKTRKKREIGHNITQKEFFETI…	CG474_00065	hypothetical protein
pCh1_14	pCh1	14	3221	4249	-	codon_start=1;inference=COORDINATES: similar to AA sequence:RefSeq:WP_012259814.1;locus_tag=CG474_RS00025;note=Derived by automated computational analysis using gene prediction method: Protein Homology.;old_locus_tag=CG474_00025;product=IS1595 family transposase;protein_id=WP_057221961.1;transl_table=11;translation=MNKAFSNLLKYIDKLPHTKKEQVYQWVKRYVDPTSSVGGRLINEMRETRFKDGFECPHCASEHVVRFGKINGRQRYRCKCCS…	CG474_00025	IS1595 family transposase
pCh1_14	pCh1	14	6460	7449	+	codon_start=1;inference=COORDINATES: protein motif:HMM:PF09565.8;locus_tag=CG474_RS00040;note=Derived by automated computational analysis using gene prediction method: Protein Homology.;old_locus_tag=CG474_00040;product=NgoFVII family restriction endonuclease;protein_id=WP_094398307.1;transl_table=11;translation=MYLTNGLEEQVLAMPYSQGYRSLRVLSGYVSPIFVEHVLETYDELQLEVIIGMVSTDGLAIWHHRAFLDLMNQFPDRLEIFYQVV…	CG474_00040	NgoFVII family restriction endonuclease
pCh1_14	pCh1	14	4372	4962	-	codon_start=1;inference=COORDINATES: similar to AA sequence:RefSeq:WP_000873667.1;locus_tag=CG474_RS00030;note=Derived by automated computational analysis using gene prediction method: Protein Homology.;old_locus_tag=CG474_00030;product=recombinase family protein;protein_id=WP_094398305.1;transl_table=11;translation=MKYGYARVSTKMQLNGNSIEAQEQQLKAEGCEVIYYDSFTGTKSDRPEFSKLLSKLQTGDTLVVTKLDRLARNTKEGIDVI…	CG474_00030	recombinase family protein
pCh1_14	pCh1	14	8445	8990	-	codon_start=1;inference=COORDINATES: protein motif:HMM:PF02452.15;locus_tag=CG474_RS00045;note=Derived by automated computational analysis using gene prediction method: Protein Homology.;old_locus_tag=CG474_00045;product=type II toxin-antitoxin system PemK/MazF family toxin;protein_id=WP_094398308.1;transl_table=11;translation=MARHISKQQQVKNLLSDLEKAINRNNVDIALPLLEWTKEKIDLSYREKTRVDKYNQTKKTQGKPRFVKRG…	CG474_00045	type II toxin-antitoxin system PemK/MazF family toxin
pCh1_53	pCh1	53	24162	25139	-	codon_start=1;inference=COORDINATES: similar to AA sequence:RefSeq:WP_002081805.1;locus_tag=CG474_RS00200;note=Derived by automated computational analysis using gene prediction method: Protein Homology.;old_locus_tag=CG474_00200;product=abhydrolase domain-containing 18;protein_id=WP_094398316.1;transl_table=11;translation=MLFSKLIDLCALYDLHKKRSKEYQFSGGAEMDFEDINEFYKVDQSIDIQFYNEVSDLQKYEIAKFEYQSLIESGN…	CG474_00200	abhydrolase domain-containing 18
pCh2_53	pCh2	53	36898	37785	+	codon_start=1;inference=COORDINATES: similar to AA sequence:RefSeq:WP_002134133.1;locus_tag=CG476_RS00210;note=Derived by automated computational analysis using gene prediction method: Protein Homology.;old_locus_tag=CG476_00210;product=abhydrolase domain-containing 18;protein_id=WP_094398194.1;transl_table=11;translation=MDFEDINEFYKVDQSIDIQFYNEVSDLQKYEIAKFEYQSLIESGNPFNDLVSGEAYLNKNEDAPNVIFVHGWRMD…	CG476_00210	abhydrolase domain-containing 18
pCh23_53	pCh23	53	188	1165	+	codon_start=1;inference=COORDINATES: similar to AA sequence:RefSeq:WP_002081805.1;locus_tag=CG481_RS00005;note=Derived by automated computational analysis using gene prediction method: Protein Homology.;old_locus_tag=CG481_00005;product=abhydrolase domain-containing 18;protein_id=WP_094398316.1;transl_table=11;translation=MLFSKLIDLCALYDLHKKRSKEYQFSGGAEMDFEDINEFYKVDQSIDIQFYNEVSDLQKYEIAKFEYQSLIESGN…	CG481_00005	abhydrolase domain-containing 18
pCH3_53	pCH3	53	40695	41672	-	codon_start=1;inference=COORDINATES: similar to AA sequence:RefSeq:WP_002081805.1;locus_tag=CG477_RS00690;note=Derived by automated computational analysis using gene prediction method: Protein Homology.;old_locus_tag=CG477_00690;product=abhydrolase domain-containing 18;protein_id=WP_094398316.1;transl_table=11;translation=MLFSKLIDLCALYDLHKKRSKEYQFSGGAEMDFEDINEFYKVDQSIDIQFYNEVSDLQKYEIAKFEYQSLIESGN…	CG477_00690	abhydrolase domain-containing 18
pCh38_53	pCh38	53	8747	9724	+	codon_start=1;inference=COORDINATES: similar to AA sequence:RefSeq:WP_002081805.1;locus_tag=CG483_RS00510;note=Derived by automated computational analysis using gene prediction method: Protein Homology.;old_locus_tag=CG483_00510;product=abhydrolase domain-containing 18;protein_id=WP_094398316.1;transl_table=11;translation=MLFSKLIDLCALYDLHKKRSKEYQFSGGAEMDFEDINEFYKVDQSIDIQFYNEVSDLQKYEIAKFEYQSLIESGN…	CG483_00510	abhydrolase domain-containing 18
pCh25_53	pCh25	53	7047	7933	-	codon_start=1;inference=COORDINATES: similar to AA sequence:RefSeq:WP_002134133.1;locus_tag=CG482_RS22515;note=frameshifted%3B Derived by automated computational analysis using gene prediction method: Protein Homology.;old_locus_tag=CG482_22505;product=alpha/beta hydrolase;pseudo=;transl_table=11	CG482_22505	alpha/beta hydrolase
pCh1_53	pCh1	53	4327	7188	-	codon_start=1;inference=COORDINATES: similar to AA sequence:RefSeq:WP_015413262.1;locus_tag=CG474_RS00100;note=Derived by automated computational analysis using gene prediction method: Protein Homology.;old_locus_tag=CG474_00100;product=ATP-binding protein;protein_id=WP_094398313.1;transl_table=11;translation=MASKNKFEKELEKAMLNVLIKHWRFFLLLSGILFVWITRYEILNRLIQIVPIVKRVVHVSLLLLFIGAIFWITRCIILYRLEKRFYKY…	CG474_00100	ATP-binding protein
pCh23_53	pCh23	53	18139	21039	+	codon_start=1;inference=COORDINATES: similar to AA sequence:RefSeq:WP_015413262.1;locus_tag=CG481_RS00105;note=Derived by automated computational analysis using gene prediction method: Protein Homology.;old_locus_tag=CG481_00105;product=ATP-binding protein;protein_id=WP_100059502.1;transl_table=11;translation=MASKNKFEKELEKAMLNVLIKHWRFFLLLSGILFVWITRYEILNRLIQIVPIVKRVVHVSLLLLFIGAIFWITRCIILYRLEKRFYKY…	CG481_00105	ATP-binding protein
pCh25_53	pCh25	53	5683	7032	-	codon_start=1;inference=COORDINATES: similar to AA sequence:RefSeq:WP_000636552.1;locus_tag=CG482_RS22510;note=frameshifted%3B Derived by automated computational analysis using gene prediction method: Protein Homology.;old_locus_tag=CG482_22500;product=ATP-binding protein;pseudo=;transl_table=11	CG482_22500	ATP-binding protein
pCh25_53	pCh25	53	40311	43211	-	codon_start=1;inference=COORDINATES: similar to AA sequence:RefSeq:WP_015413262.1;locus_tag=CG482_RS22700;note=Derived by automated computational analysis using gene prediction method: Protein Homology.;old_locus_tag=CG482_22690;product=ATP-binding protein;protein_id=WP_100059502.1;transl_table=11;translation=MASKNKFEKELEKAMLNVLIKHWRFFLLLSGILFVWITRYEILNRLIQIVPIVKRVVHVSLLLLFIGAIFWITRCIILYRLEKRFYKY…	CG482_22690	ATP-binding protein
pCH3_53	pCH3	53	20860	23721	-	codon_start=1;inference=COORDINATES: similar to AA sequence:RefSeq:WP_015413262.1;locus_tag=CG477_RS00590;note=Derived by automated computational analysis using gene prediction method: Protein Homology.;old_locus_tag=CG477_00590;product=ATP-binding protein;protein_id=WP_094398313.1;transl_table=11;translation=MASKNKFEKELEKAMLNVLIKHWRFFLLLSGILFVWITRYEILNRLIQIVPIVKRVVHVSLLLLFIGAIFWITRCIILYRLEKRFYKY…	CG477_00590	ATP-binding protein
pCh38_53	pCh38	53	26698	29559	+	codon_start=1;inference=COORDINATES: similar to AA sequence:RefSeq:WP_015413262.1;locus_tag=CG483_RS00610;note=Derived by automated computational analysis using gene prediction method: Protein Homology.;old_locus_tag=CG483_00610;product=ATP-binding protein;protein_id=WP_094398313.1;transl_table=11;translation=MASKNKFEKELEKAMLNVLIKHWRFFLLLSGILFVWITRYEILNRLIQIVPIVKRVVHVSLLLLFIGAIFWITRCIILYRLEKRFYKY…	CG483_00610	ATP-binding protein
pCh1_53	pCh1	53	17655	19187	-	codon_start=1;inference=COORDINATES: similar to AA sequence:RefSeq:WP_000728043.1;locus_tag=CG474_RS00160;note=Derived by automated computational analysis using gene prediction method: Protein Homology.;old_locus_tag=CG474_00160;product=cell surface protein;protein_id=WP_094398199.1;transl_table=11;translation=MKKTILTTTAALTMMGTGMGINVDHIKPAEVKADTISFYDVPNNHWATKAITNLANRNIVVGYGNGQFGFGDNVTRGQVARMIYNYL…	CG474_00160	cell surface protein
pCh2_53	pCh2	53	42760	44292	+	codon_start=1;inference=COORDINATES: similar to AA sequence:RefSeq:WP_000728043.1;locus_tag=CG476_RS00250;note=Derived by automated computational analysis using gene prediction method: Protein Homology.;old_locus_tag=CG476_00250;product=cell surface protein;protein_id=WP_094398199.1;transl_table=11;translation=MKKTILTTTAALTMMGTGMGINVDHIKPAEVKADTISFYDVPNNHWATKAITNLANRNIVVGYGNGQFGFGDNVTRGQVARMIYNYL…	CG476_00250	cell surface protein
pCh23_53	pCh23	53	6140	7672	+	codon_start=1;inference=COORDINATES: similar to AA sequence:RefSeq:WP_000728043.1;locus_tag=CG481_RS00045;note=Derived by automated computational analysis using gene prediction method: Protein Homology.;old_locus_tag=CG481_00045;product=cell surface protein;protein_id=WP_094398199.1;transl_table=11;translation=MKKTILTTTAALTMMGTGMGINVDHIKPAEVKADTISFYDVPNNHWATKAITNLANRNIVVGYGNGQFGFGDNVTRGQVARMIYNYL…	CG481_00045	cell surface protein
pCh25_53	pCh25	53	612	1284	-	codon_start=1;inference=COORDINATES: similar to AA sequence:RefSeq:WP_000751260.1;locus_tag=CG482_RS22465;note=frameshifted%3B internal stop%3B incomplete%3B partial in the middle of a contig%3B missing start%3B Derived by automated computational analysis using gene prediction method: Protein Homology.;old_locus_tag=CG482_22455;product=cell surface protein;pseudo=;transl_table=11	CG482_22455	cell surface protein
pCh25_53	pCh25	53	1419	2108	-	codon_start=1;inference=COORDINATES: similar to AA sequence:RefSeq:WP_000751260.1;locus_tag=CG482_RS22470;note=frameshifted%3B incomplete%3B partial in the middle of a contig%3B missing stop%3B Derived by automated computational analysis using gene prediction method: Protein Homology.;old_locus_tag=CG482_22460;product=cell surface protein;pseudo=;transl_table=11	CG482_22460	cell surface protein
pCH3_53	pCH3	53	34188	35720	-	codon_start=1;inference=COORDINATES: similar to AA sequence:RefSeq:WP_000728043.1;locus_tag=CG477_RS00650;note=Derived by automated computational analysis using gene prediction method: Protein Homology.;old_locus_tag=CG477_00650;product=cell surface protein;protein_id=WP_094398199.1;transl_table=11;translation=MKKTILTTTAALTMMGTGMGINVDHIKPAEVKADTISFYDVPNNHWATKAITNLANRNIVVGYGNGQFGFGDNVTRGQVARMIYNYL…	CG477_00650	cell surface protein
pCh38_53	pCh38	53	14699	16231	+	codon_start=1;inference=COORDINATES: similar to AA sequence:RefSeq:WP_000728043.1;locus_tag=CG483_RS00550;note=Derived by automated computational analysis using gene prediction method: Protein Homology.;old_locus_tag=CG483_00550;product=cell surface protein;protein_id=WP_094398199.1;transl_table=11;translation=MKKTILTTTAALTMMGTGMGINVDHIKPAEVKADTISFYDVPNNHWATKAITNLANRNIVVGYGNGQFGFGDNVTRGQVARMIYNYL…	CG483_00550	cell surface protein
pCh1_53	pCh1	53	1475	2008	-	codon_start=1;inference=COORDINATES: similar to AA sequence:RefSeq:WP_000391621.1;locus_tag=CG474_RS00075;note=Derived by automated computational analysis using gene prediction method: Protein Homology.;old_locus_tag=CG474_00075;product=conjugal transfer protein;protein_id=WP_000391621.1;transl_table=11;translation=MEEKSKPFIVYTFGSYMKYERRQYELLGYRLPRPVSWKMLGYYALIVLVFVILRVFPLTSWFIGPIADEFWLPYYIIIPGFA…	CG474_00075	conjugal transfer protein
pCh1_53	pCh1	53	15010	17568	-	codon_start=1;inference=COORDINATES: similar to AA sequence:RefSeq:WP_000721508.1;locus_tag=CG474_RS00155;note=Derived by automated computational analysis using gene prediction method: Protein Homology.;old_locus_tag=CG474_00155;product=conjugal transfer protein;protein_id=WP_094398200.1;transl_table=11;translation=MKKIKSKLLLCIFIISLFIPNFAYARNSDIPFYDGKKETLIMSEGLQMSGNYLRPGKFLPPNAPPDIYYTADLHYPALYNGS…	CG474_00155	conjugal transfer protein
pCh2_53	pCh2	53	5614	6552	+	codon_start=1;inference=COORDINATES: similar to AA sequence:RefSeq:WP_000523215.1;locus_tag=CG476_RS00045;note=Derived by automated computational analysis using gene prediction method: Protein Homology.;old_locus_tag=CG476_00045;product=conjugal transfer protein;protein_id=WP_061112689.1;transl_table=11;translation=MGLKERLNKWREKRRKPFRIPSYKAKKIGNVVFWVLFLWMFTVSITGLITNNKLKAMVQKGSDYKVQVDQNGATRPEAVEFT…	CG476_00045	conjugal transfer protein
pCh2_53	pCh2	53	6838	7371	+	codon_start=1;inference=COORDINATES: similar to AA sequence:RefSeq:WP_000391621.1;locus_tag=CG476_RS00055;note=Derived by automated computational analysis using gene prediction method: Protein Homology.;old_locus_tag=CG476_00055;product=conjugal transfer protein;protein_id=WP_000391621.1;transl_table=11;translation=MEEKSKPFIVYTFGSYMKYERRQYELLGYRLPRPVSWKMLGYYALIVLVFVILRVFPLTSWFIGPIADEFWLPYYIIIPGFA…	CG476_00055	conjugal transfer protein
pCh2_53	pCh2	53	44379	46937	+	codon_start=1;inference=COORDINATES: similar to AA sequence:RefSeq:WP_000721508.1;locus_tag=CG476_RS00255;note=Derived by automated computational analysis using gene prediction method: Protein Homology.;old_locus_tag=CG476_00255;product=conjugal transfer protein;protein_id=WP_094398200.1;transl_table=11;translation=MKKIKSKLLLCIFIISLFIPNFAYARNSDIPFYDGKKETLIMSEGLQMSGNYLRPGKFLPPNAPPDIYYTADLHYPALYNGS…	CG476_00255	conjugal transfer protein
pCh23_53	pCh23	53	7759	10317	+	codon_start=1;inference=COORDINATES: similar to AA sequence:RefSeq:WP_000721508.1;locus_tag=CG481_RS00050;note=Derived by automated computational analysis using gene prediction method: Protein Homology.;old_locus_tag=CG481_00050;product=conjugal transfer protein;protein_id=WP_094398200.1;transl_table=11;translation=MKKIKSKLLLCIFIISLFIPNFAYARNSDIPFYDGKKETLIMSEGLQMSGNYLRPGKFLPPNAPPDIYYTADLHYPALYNGS…	CG481_00050	conjugal transfer protein
pCh23_53	pCh23	53	22135	23073	+	codon_start=1;inference=COORDINATES: similar to AA sequence:RefSeq:WP_000523215.1;locus_tag=CG481_RS00120;note=Derived by automated computational analysis using gene prediction method: Protein Homology.;old_locus_tag=CG481_00120;product=conjugal transfer protein;protein_id=WP_061112689.1;transl_table=11;translation=MGLKERLNKWREKRRKPFRIPSYKAKKIGNVVFWVLFLWMFTVSITGLITNNKLKAMVQKGSDYKVQVDQNGATRPEAVEFT…	CG481_00120	conjugal transfer protein
pCh23_53	pCh23	53	23359	23892	+	codon_start=1;inference=COORDINATES: similar to AA sequence:RefSeq:WP_000391621.1;locus_tag=CG481_RS00130;note=Derived by automated computational analysis using gene prediction method: Protein Homology.;old_locus_tag=CG481_00130;product=conjugal transfer protein;protein_id=WP_000391621.1;transl_table=11;translation=MEEKSKPFIVYTFGSYMKYERRQYELLGYRLPRPVSWKMLGYYALIVLVFVILRVFPLTSWFIGPIADEFWLPYYIIIPGFA…	CG481_00130	conjugal transfer protein
pCh25_53	pCh25	53	1	555	-	codon_start=1;inference=COORDINATES: similar to AA sequence:RefSeq:WP_000721508.1;locus_tag=CG482_RS22460;note=frameshifted%3B incomplete%3B too short partial abutting assembly gap%3B missing stop%3B Derived by automated computational analysis using gene prediction method: Protein Homology.;old_locus_tag=CG482_22450;product=conjugal transfer protein;pseudo=;transl_table=11	CG482_22450	conjugal transfer protein
pCh25_53	pCh25	53	37458	37991	-	codon_start=1;inference=COORDINATES: similar to AA sequence:RefSeq:WP_000391621.1;locus_tag=CG482_RS22675;note=Derived by automated computational analysis using gene prediction method: Protein Homology.;old_locus_tag=CG482_22665;product=conjugal transfer protein;protein_id=WP_000391621.1;transl_table=11;translation=MEEKSKPFIVYTFGSYMKYERRQYELLGYRLPRPVSWKMLGYYALIVLVFVILRVFPLTSWFIGPIADEFWLPYYIIIPGFA…	CG482_22665	conjugal transfer protein
pCh25_53	pCh25	53	38277	39215	-	codon_start=1;inference=COORDINATES: similar to AA sequence:RefSeq:WP_000523215.1;locus_tag=CG482_RS22685;note=Derived by automated computational analysis using gene prediction method: Protein Homology.;old_locus_tag=CG482_22675;product=conjugal transfer protein;protein_id=WP_061112689.1;transl_table=11;translation=MGLKERLNKWREKRRKPFRIPSYKAKKIGNVVFWVLFLWMFTVSITGLITNNKLKAMVQKGSDYKVQVDQNGATRPEAVEFT…	CG482_22675	conjugal transfer protein
pCh25_53	pCh25	53	51033	53029	-	codon_start=3;inference=COORDINATES: similar to AA sequence:RefSeq:WP_000837540.1;locus_tag=CG482_RS22755;note=Derived by automated computational analysis using gene prediction method: Protein Homology.;old_locus_tag=CG482_22745;product=conjugal transfer protein;protein_id=WP_100064866.1;transl_table=11;translation=KFNIFIVRTSFPDIKKFQASDGPKSNTVDFHVEGFEYVTKNKGYTDNNMGSETINPYVEMAGERNRVKWVLKIYKDGSEIDT…	CG482_22745	conjugal transfer protein
pCH3_53	pCH3	53	18007	18540	-	codon_start=1;inference=COORDINATES: similar to AA sequence:RefSeq:WP_000391621.1;locus_tag=CG477_RS00565;note=Derived by automated computational analysis using gene prediction method: Protein Homology.;old_locus_tag=CG477_00565;product=conjugal transfer protein;protein_id=WP_000391621.1;transl_table=11;translation=MEEKSKPFIVYTFGSYMKYERRQYELLGYRLPRPVSWKMLGYYALIVLVFVILRVFPLTSWFIGPIADEFWLPYYIIIPGFA…	CG477_00565	conjugal transfer protein
pCH3_53	pCH3	53	18826	19764	-	codon_start=1;inference=COORDINATES: similar to AA sequence:RefSeq:WP_000523215.1;locus_tag=CG477_RS00575;note=Derived by automated computational analysis using gene prediction method: Protein Homology.;old_locus_tag=CG477_00575;product=conjugal transfer protein;protein_id=WP_061112689.1;transl_table=11;translation=MGLKERLNKWREKRRKPFRIPSYKAKKIGNVVFWVLFLWMFTVSITGLITNNKLKAMVQKGSDYKVQVDQNGATRPEAVEFT…	CG477_00575	conjugal transfer protein
pCH3_53	pCH3	53	31543	34101	-	codon_start=1;inference=COORDINATES: similar to AA sequence:RefSeq:WP_000721508.1;locus_tag=CG477_RS00645;note=Derived by automated computational analysis using gene prediction method: Protein Homology.;old_locus_tag=CG477_00645;product=conjugal transfer protein;protein_id=WP_094398200.1;transl_table=11;translation=MKKIKSKLLLCIFIISLFIPNFAYARNSDIPFYDGKKETLIMSEGLQMSGNYLRPGKFLPPNAPPDIYYTADLHYPALYNGS…	CG477_00645	conjugal transfer protein
pCh38_53	pCh38	53	16318	18876	+	codon_start=1;inference=COORDINATES: similar to AA sequence:RefSeq:WP_000721508.1;locus_tag=CG483_RS00555;note=Derived by automated computational analysis using gene prediction method: Protein Homology.;old_locus_tag=CG483_00555;product=conjugal transfer protein;protein_id=WP_094398200.1;transl_table=11;translation=MKKIKSKLLLCIFIISLFIPNFAYARNSDIPFYDGKKETLIMSEGLQMSGNYLRPGKFLPPNAPPDIYYTADLHYPALYNGS…	CG483_00555	conjugal transfer protein
pCh38_53	pCh38	53	30655	31593	+	codon_start=1;inference=COORDINATES: similar to AA sequence:RefSeq:WP_000523215.1;locus_tag=CG483_RS00625;note=Derived by automated computational analysis using gene prediction method: Protein Homology.;old_locus_tag=CG483_00625;product=conjugal transfer protein;protein_id=WP_061112689.1;transl_table=11;translation=MGLKERLNKWREKRRKPFRIPSYKAKKIGNVVFWVLFLWMFTVSITGLITNNKLKAMVQKGSDYKVQVDQNGATRPEAVEFT…	CG483_00625	conjugal transfer protein
pCh38_53	pCh38	53	31879	32412	+	codon_start=1;inference=COORDINATES: similar to AA sequence:RefSeq:WP_000391621.1;locus_tag=CG483_RS00635;note=Derived by automated computational analysis using gene prediction method: Protein Homology.;old_locus_tag=CG483_00635;product=conjugal transfer protein;protein_id=WP_000391621.1;transl_table=11;translation=MEEKSKPFIVYTFGSYMKYERRQYELLGYRLPRPVSWKMLGYYALIVLVFVILRVFPLTSWFIGPIADEFWLPYYIIIPGFA…	CG483_00635	conjugal transfer protein
pCh1_53	pCh1	53	11403	12833	-	codon_start=1;inference=COORDINATES: similar to AA sequence:RefSeq:WP_000432467.1;locus_tag=CG474_RS00135;note=Derived by automated computational analysis using gene prediction method: Protein Homology.;old_locus_tag=CG474_00135;product=CpaF family protein;protein_id=WP_087095690.1;transl_table=11;translation=MKNTISLEEFGYTSSTPEKVDVEKYIYNIKSGGHTSTPSTKEIPQDLIDTVKKYLLEDHKELIQESFGDEVKKEALRDVVSQFITTQP…	CG474_00135	CpaF family protein
pCh2_53	pCh2	53	49114	50544	+	codon_start=1;inference=COORDINATES: similar to AA sequence:RefSeq:WP_000432467.1;locus_tag=CG476_RS00275;note=Derived by automated computational analysis using gene prediction method: Protein Homology.;old_locus_tag=CG476_00275;product=CpaF family protein;protein_id=WP_087095690.1;transl_table=11;translation=MKNTISLEEFGYTSSTPEKVDVEKYIYNIKSGGHTSTPSTKEIPQDLIDTVKKYLLEDHKELIQESFGDEVKKEALRDVVSQFITTQP…	CG476_00275	CpaF family protein
pCh23_53	pCh23	53	12494	13924	+	codon_start=1;inference=COORDINATES: similar to AA sequence:RefSeq:WP_000432467.1;locus_tag=CG481_RS00070;note=Derived by automated computational analysis using gene prediction method: Protein Homology.;old_locus_tag=CG481_00070;product=CpaF family protein;protein_id=WP_087095690.1;transl_table=11;translation=MKNTISLEEFGYTSSTPEKVDVEKYIYNIKSGGHTSTPSTKEIPQDLIDTVKKYLLEDHKELIQESFGDEVKKEALRDVVSQFITTQP…	CG481_00070	CpaF family protein
pCh25_53	pCh25	53	47426	48856	-	codon_start=1;inference=COORDINATES: similar to AA sequence:RefSeq:WP_000432467.1;locus_tag=CG482_RS22735;note=Derived by automated computational analysis using gene prediction method: Protein Homology.;old_locus_tag=CG482_22725;product=CpaF family protein;protein_id=WP_087095690.1;transl_table=11;translation=MKNTISLEEFGYTSSTPEKVDVEKYIYNIKSGGHTSTPSTKEIPQDLIDTVKKYLLEDHKELIQESFGDEVKKEALRDVVSQFITTQP…	CG482_22725	CpaF family protein
pCH3_53	pCH3	53	27936	29366	-	codon_start=1;inference=COORDINATES: similar to AA sequence:RefSeq:WP_000432467.1;locus_tag=CG477_RS00625;note=Derived by automated computational analysis using gene prediction method: Protein Homology.;old_locus_tag=CG477_00625;product=CpaF family protein;protein_id=WP_087095690.1;transl_table=11;translation=MKNTISLEEFGYTSSTPEKVDVEKYIYNIKSGGHTSTPSTKEIPQDLIDTVKKYLLEDHKELIQESFGDEVKKEALRDVVSQFITTQP…	CG477_00625	CpaF family protein
pCh38_53	pCh38	53	21053	22483	+	codon_start=1;inference=COORDINATES: similar to AA sequence:RefSeq:WP_000432467.1;locus_tag=CG483_RS00575;note=Derived by automated computational analysis using gene prediction method: Protein Homology.;old_locus_tag=CG483_00575;product=CpaF family protein;protein_id=WP_087095690.1;transl_table=11;translation=MKNTISLEEFGYTSSTPEKVDVEKYIYNIKSGGHTSTPSTKEIPQDLIDTVKKYLLEDHKELIQESFGDEVKKEALRDVVSQFITTQP…	CG483_00575	CpaF family protein
pCh1_53	pCh1	53	37486	38751	-	codon_start=1;inference=COORDINATES: similar to AA sequence:RefSeq:WP_000272612.1;locus_tag=CG474_RS00270;note=Derived by automated computational analysis using gene prediction method: Protein Homology.;old_locus_tag=CG474_00270;product=DNA repair protein;protein_id=WP_094398188.1;transl_table=11;translation=MYDYSVLPNRIVMCVDFRSFYASVSCIKRGLDPKYTKLAVVGDIKRSGSVVLAATPPLKKLGVGKLSRLYEIPKRSDIIVVNPQMETYI…	CG474_00270	DNA repair protein
pCh2_53	pCh2	53	23197	24462	+	codon_start=1;inference=COORDINATES: similar to AA sequence:RefSeq:WP_000272612.1;locus_tag=CG476_RS00140;note=Derived by automated computational analysis using gene prediction method: Protein Homology.;old_locus_tag=CG476_00140;product=DNA repair protein;protein_id=WP_094398188.1;transl_table=11;translation=MYDYSVLPNRIVMCVDFRSFYASVSCIKRGLDPKYTKLAVVGDIKRSGSVVLAATPPLKKLGVGKLSRLYEIPKRSDIIVVNPQMETYI…	CG476_00140	DNA repair protein
pCh23_53	pCh23	53	39718	40982	+	codon_start=1;inference=COORDINATES: similar to AA sequence:RefSeq:WP_000272612.1;locus_tag=CG481_RS00215;note=frameshifted%3B Derived by automated computational analysis using gene prediction method: Protein Homology.;old_locus_tag=CG481_00215;product=DNA repair protein;pseudo=;transl_table=11	CG481_00215	DNA repair protein
pCh25_53	pCh25	53	20366	21631	-	codon_start=1;inference=COORDINATES: similar to AA sequence:RefSeq:WP_000272612.1;locus_tag=CG482_RS22585;note=Derived by automated computational analysis using gene prediction method: Protein Homology.;old_locus_tag=CG482_22575;product=DNA repair protein;protein_id=WP_094398188.1;transl_table=11;translation=MYDYSVLPNRIVMCVDFRSFYASVSCIKRGLDPKYTKLAVVGDIKRSGSVVLAATPPLKKLGVGKLSRLYEIPKRSDIIVVNPQMETYI…	CG482_22575	DNA repair protein
pCH3_53	pCH3	53	915	2180	-	codon_start=1;inference=COORDINATES: similar to AA sequence:RefSeq:WP_000272612.1;locus_tag=CG477_RS00475;note=Derived by automated computational analysis using gene prediction method: Protein Homology.;old_locus_tag=CG477_00475;product=DNA repair protein;protein_id=WP_094398188.1;transl_table=11;translation=MYDYSVLPNRIVMCVDFRSFYASVSCIKRGLDPKYTKLAVVGDIKRSGSVVLAATPPLKKLGVGKLSRLYEIPKRSDIIVVNPQMETYI…	CG477_00475	DNA repair protein
pCh38_53	pCh38	53	48239	49504	+	codon_start=1;inference=COORDINATES: similar to AA sequence:RefSeq:WP_000272612.1;locus_tag=CG483_RS00720;note=Derived by automated computational analysis using gene prediction method: Protein Homology.;old_locus_tag=CG483_00720;product=DNA repair protein;protein_id=WP_094398188.1;transl_table=11;translation=MYDYSVLPNRIVMCVDFRSFYASVSCIKRGLDPKYTKLAVVGDIKRSGSVVLAATPPLKKLGVGKLSRLYEIPKRSDIIVVNPQMETYI…	CG483_00720	DNA repair protein
pCh1_53	pCh1	53	40863	41306	-	codon_start=1;inference=COORDINATES: similar to AA sequence:RefSeq:WP_000450572.1;locus_tag=CG474_RS00290;note=Derived by automated computational analysis using gene prediction method: Protein Homology.;old_locus_tag=CG474_00290;product=DNA repair protein RadC;protein_id=WP_080444359.1;transl_table=11;translation=METTYEIVRIKQEIREVETPHIRITGSDIAAEVATKFIGDEDREVFFVMCLNTKNEVVAVHRCHVGHLNSSLVHPREVFKSAIL…	CG474_00290	DNA repair protein RadC
pCh2_53	pCh2	53	20642	21085	+	codon_start=1;inference=COORDINATES: similar to AA sequence:RefSeq:WP_000450572.1;locus_tag=CG476_RS00120;note=Derived by automated computational analysis using gene prediction method: Protein Homology.;old_locus_tag=CG476_00120;product=DNA repair protein RadC;protein_id=WP_080444359.1;transl_table=11;translation=METTYEIVRIKQEIREVETPHIRITGSDIAAEVATKFIGDEDREVFFVMCLNTKNEVVAVHRCHVGHLNSSLVHPREVFKSAIL…	CG476_00120	DNA repair protein RadC
pCh23_53	pCh23	53	37164	37607	+	codon_start=1;inference=COORDINATES: similar to AA sequence:RefSeq:WP_000450572.1;locus_tag=CG481_RS00195;note=Derived by automated computational analysis using gene prediction method: Protein Homology.;old_locus_tag=CG481_00195;product=DNA repair protein RadC;protein_id=WP_080444359.1;transl_table=11;translation=METTYEIVRIKQEIREVETPHIRITGSDIAAEVATKFIGDEDREVFFVMCLNTKNEVVAVHRCHVGHLNSSLVHPREVFKSAIL…	CG481_00195	DNA repair protein RadC
pCh25_53	pCh25	53	23743	24186	-	codon_start=1;inference=COORDINATES: similar to AA sequence:RefSeq:WP_000450572.1;locus_tag=CG482_RS22605;note=Derived by automated computational analysis using gene prediction method: Protein Homology.;old_locus_tag=CG482_22595;product=DNA repair protein RadC;protein_id=WP_080444359.1;transl_table=11;translation=METTYEIVRIKQEIREVETPHIRITGSDIAAEVATKFIGDEDREVFFVMCLNTKNEVVAVHRCHVGHLNSSLVHPREVFKSAIL…	CG482_22595	DNA repair protein RadC
pCH3_53	pCH3	53	4292	4735	-	codon_start=1;inference=COORDINATES: similar to AA sequence:RefSeq:WP_000450572.1;locus_tag=CG477_RS00495;note=Derived by automated computational analysis using gene prediction method: Protein Homology.;old_locus_tag=CG477_00495;product=DNA repair protein RadC;protein_id=WP_080444359.1;transl_table=11;translation=METTYEIVRIKQEIREVETPHIRITGSDIAAEVATKFIGDEDREVFFVMCLNTKNEVVAVHRCHVGHLNSSLVHPREVFKSAIL…	CG477_00495	DNA repair protein RadC
pCh38_53	pCh38	53	45684	46127	+	codon_start=1;inference=COORDINATES: similar to AA sequence:RefSeq:WP_000450572.1;locus_tag=CG483_RS00700;note=Derived by automated computational analysis using gene prediction method: Protein Homology.;old_locus_tag=CG483_00700;product=DNA repair protein RadC;protein_id=WP_080444359.1;transl_table=11;translation=METTYEIVRIKQEIREVETPHIRITGSDIAAEVATKFIGDEDREVFFVMCLNTKNEVVAVHRCHVGHLNSSLVHPREVFKSAIL…	CG483_00700	DNA repair protein RadC
pCh1_53	pCh1	53	22197	22784	-	codon_start=1;inference=COORDINATES: similar to AA sequence:RefSeq:WP_000152607.1;locus_tag=CG474_RS00190;note=Derived by automated computational analysis using gene prediction method: Protein Homology.;old_locus_tag=CG474_00190;product=DNA-binding response regulator;protein_id=WP_094398196.1;transl_table=11;translation=MTIIRLAVVEDDPVWMKCLCEYIEKENDLTVIEKATTKEEAFSINIKNIDVILLDLTLSDSSDNENLNGLEVANHWN…	CG474_00190	DNA-binding response regulator
pCh2_53	pCh2	53	39163	39750	+	codon_start=1;inference=COORDINATES: similar to AA sequence:RefSeq:WP_000152607.1;locus_tag=CG476_RS00220;note=Derived by automated computational analysis using gene prediction method: Protein Homology.;old_locus_tag=CG476_00220;product=DNA-binding response regulator;protein_id=WP_094398196.1;transl_table=11;translation=MTIIRLAVVEDDPVWMKCLCEYIEKENDLTVIEKATTKEEAFSINIKNIDVILLDLTLSDSSDNENLNGLEVANHWN…	CG476_00220	DNA-binding response regulator
pCh23_53	pCh23	53	2543	3130	+	codon_start=1;inference=COORDINATES: similar to AA sequence:RefSeq:WP_000152607.1;locus_tag=CG481_RS00015;note=Derived by automated computational analysis using gene prediction method: Protein Homology.;old_locus_tag=CG481_00015;product=DNA-binding response regulator;protein_id=WP_094398196.1;transl_table=11;translation=MTIIRLAVVEDDPVWMKCLCEYIEKENDLTVIEKATTKEEAFSINIKNIDVILLDLTLSDSSDNENLNGLEVANHWN…	CG481_00015	DNA-binding response regulator
pCH3_53	pCH3	53	38730	39317	-	codon_start=1;inference=COORDINATES: similar to AA sequence:RefSeq:WP_000152607.1;locus_tag=CG477_RS00680;note=Derived by automated computational analysis using gene prediction method: Protein Homology.;old_locus_tag=CG477_00680;product=DNA-binding response regulator;protein_id=WP_094398196.1;transl_table=11;translation=MTIIRLAVVEDDPVWMKCLCEYIEKENDLTVIEKATTKEEAFSINIKNIDVILLDLTLSDSSDNENLNGLEVANHWN…	CG477_00680	DNA-binding response regulator
pCh38_53	pCh38	53	11102	11689	+	codon_start=1;inference=COORDINATES: similar to AA sequence:RefSeq:WP_000152607.1;locus_tag=CG483_RS00520;note=Derived by automated computational analysis using gene prediction method: Protein Homology.;old_locus_tag=CG483_00520;product=DNA-binding response regulator;protein_id=WP_094398196.1;transl_table=11;translation=MTIIRLAVVEDDPVWMKCLCEYIEKENDLTVIEKATTKEEAFSINIKNIDVILLDLTLSDSSDNENLNGLEVANHWN…	CG483_00520	DNA-binding response regulator
pCh1_53	pCh1	53	8657	9043	-	codon_start=1;inference=COORDINATES: similar to AA sequence:RefSeq:WP_001183553.1;locus_tag=CG474_RS00115;note=Derived by automated computational analysis using gene prediction method: Protein Homology.;old_locus_tag=CG474_00115;product=DUF4320 domain-containing protein;protein_id=WP_061112685.1;transl_table=11;translation=MQQAVTYVVFFLSLMFIIVFGVEFAGQTVVNVKANEISEYAVSLAERDGGFTPDVISKVNQKLKDSNMDSKDWK…	CG474_00115	DUF4320 domain-containing protein
pCh23_53	pCh23	53	16284	16670	+	codon_start=1;inference=COORDINATES: similar to AA sequence:RefSeq:WP_001183553.1;locus_tag=CG481_RS00090;note=Derived by automated computational analysis using gene prediction method: Protein Homology.;old_locus_tag=CG481_00090;product=DUF4320 domain-containing protein;protein_id=WP_061112685.1;transl_table=11;translation=MQQAVTYVVFFLSLMFIIVFGVEFAGQTVVNVKANEISEYAVSLAERDGGFTPDVISKVNQKLKDSNMDSKDWK…	CG481_00090	DUF4320 domain-containing protein
pCh25_53	pCh25	53	44680	45066	-	codon_start=1;inference=COORDINATES: similar to AA sequence:RefSeq:WP_001183553.1;locus_tag=CG482_RS22715;note=Derived by automated computational analysis using gene prediction method: Protein Homology.;old_locus_tag=CG482_22705;product=DUF4320 domain-containing protein;protein_id=WP_061112685.1;transl_table=11;translation=MQQAVTYVVFFLSLMFIIVFGVEFAGQTVVNVKANEISEYAVSLAERDGGFTPDVISKVNQKLKDSNMDSKDWK…	CG482_22705	DUF4320 domain-containing protein
pCH3_53	pCH3	53	25190	25576	-	codon_start=1;inference=COORDINATES: similar to AA sequence:RefSeq:WP_001183553.1;locus_tag=CG477_RS00605;note=Derived by automated computational analysis using gene prediction method: Protein Homology.;old_locus_tag=CG477_00605;product=DUF4320 domain-containing protein;protein_id=WP_061112685.1;transl_table=11;translation=MQQAVTYVVFFLSLMFIIVFGVEFAGQTVVNVKANEISEYAVSLAERDGGFTPDVISKVNQKLKDSNMDSKDWK…	CG477_00605	DUF4320 domain-containing protein
pCh38_53	pCh38	53	24843	25229	+	codon_start=1;inference=COORDINATES: similar to AA sequence:RefSeq:WP_001183553.1;locus_tag=CG483_RS00595;note=Derived by automated computational analysis using gene prediction method: Protein Homology.;old_locus_tag=CG483_00595;product=DUF4320 domain-containing protein;protein_id=WP_061112685.1;transl_table=11;translation=MQQAVTYVVFFLSLMFIIVFGVEFAGQTVVNVKANEISEYAVSLAERDGGFTPDVISKVNQKLKDSNMDSKDWK…	CG483_00595	DUF4320 domain-containing protein
pCh1_53	pCh1	53	2033	2278	-	codon_start=1;inference=COORDINATES: similar to AA sequence:RefSeq:WP_001050788.1;locus_tag=CG474_RS00080;note=Derived by automated computational analysis using gene prediction method: Protein Homology.;old_locus_tag=CG474_00080;product=hypothetical protein;protein_id=WP_001050787.1;transl_table=11;translation=MNLLNNMILGFGLDGAYDWVKTQGKYALGIIIIGLVIFCIAKRAWGFLVTIVIAGGLGFFLVAAPETLEKVGSFLGGMLGM	CG474_00080	hypothetical protein
pCh1_53	pCh1	53	3244	3468	-	codon_start=1;inference=COORDINATES: similar to AA sequence:RefSeq:WP_000488267.1;locus_tag=CG474_RS00090;note=Derived by automated computational analysis using gene prediction method: Protein Homology.;old_locus_tag=CG474_00090;product=hypothetical protein;protein_id=WP_000488267.1;transl_table=11;translation=MFRFVLSTIVSFITAVIVLVVSKDFIFRRFPEAQPVYEEIKSMFLEIYGRYGWEGLLVVTVAVMGLSKAFDKKG	CG474_00090	hypothetical protein
pCh1_53	pCh1	53	3473	4306	-	codon_start=1;inference=COORDINATES: similar to AA sequence:RefSeq:WP_000480202.1;locus_tag=CG474_RS00095;note=Derived by automated computational analysis using gene prediction method: Protein Homology.;old_locus_tag=CG474_00095;product=hypothetical protein;protein_id=WP_061112688.1;transl_table=11;translation=MILTTEDEQLFMDIHTHIYLDFEYIRMKNYPNHKEKSIYARLAKLEKENYIKSERHPVASIRGKRRRSGNGSNIYTLDKYGVEMVRE…	CG474_00095	hypothetical protein
pCh1_53	pCh1	53	7255	7497	-	codon_start=1;inference=COORDINATES: similar to AA sequence:RefSeq:WP_003275708.1;locus_tag=CG474_RS00105;note=Derived by automated computational analysis using gene prediction method: Protein Homology.;old_locus_tag=CG474_00105;product=hypothetical protein;protein_id=WP_061112713.1;transl_table=11;translation=MCSSVDKVSQAYEMAKEIFNPKDQSENLVSHLNLTSFFVLCNGSHTRLEDQEEYMKAREKYIKYLKDQDIHFIDATRKSI	CG474_00105	hypothetical protein
pCh1_53	pCh1	53	7608	7976	-	codon_start=1;inference=COORDINATES: similar to AA sequence:RefSeq:WP_000637298.1;locus_tag=CG474_RS00110;note=Derived by automated computational analysis using gene prediction method: Protein Homology.;old_locus_tag=CG474_00110;product=hypothetical protein;protein_id=WP_061112686.1;transl_table=11;translation=MIVSNEIAGIQTKKQAYELARKMTKQVLHEGAGLTWIRTTQSFLSGAILYVKDKYKEKARLSDVREFVLQSEEKEGFLEHITDHLEK…	CG474_00110	hypothetical protein
pCh1_53	pCh1	53	9110	9376	-	codon_start=1;inference=COORDINATES: similar to AA sequence:RefSeq:WP_000853549.1;locus_tag=CG474_RS00120;note=Derived by automated computational analysis using gene prediction method: Protein Homology.;old_locus_tag=CG474_00120;product=hypothetical protein;protein_id=WP_000853492.1;transl_table=11;translation=MKTLEIKELKGSSKGKGSALLTRTKQWLKNESSDETSNKVSWTYIGLGMAVVVLVIMYPALKSGTFNVSNYFTSITGGAKSEPSGWSK	CG474_00120	hypothetical protein
pCh1_53	pCh1	53	9546	10439	-	codon_start=1;inference=COORDINATES: similar to AA sequence:RefSeq:WP_001055431.1;locus_tag=CG474_RS00125;note=Derived by automated computational analysis using gene prediction method: Protein Homology.;old_locus_tag=CG474_00125;product=hypothetical protein;protein_id=WP_061112684.1;transl_table=11;translation=MNLYPLILLFILVLLFVLVAYNLVLERQKSKRFQIYSIVKKSNVANKRQPILYTILYPILKLKKNWISQEREKELEKKLKKVNSSLT…	CG474_00125	hypothetical protein
pCh1_53	pCh1	53	10455	11402	-	codon_start=1;inference=COORDINATES: similar to AA sequence:RefSeq:WP_000231541.1;locus_tag=CG474_RS00130;note=Derived by automated computational analysis using gene prediction method: Protein Homology.;old_locus_tag=CG474_00130;product=hypothetical protein;protein_id=WP_080444358.1;transl_table=11;translation=MGFLNYLPYFLMAVSLFFVVNLVINLIQRKNRSKLFVTTEKDDGKIVKFLKKKGLYKWISPNYIMRESKDFNWNLSLRDYQIILIVG…	CG474_00130	hypothetical protein
pCh1_53	pCh1	53	12863	13678	-	codon_start=1;inference=COORDINATES: similar to AA sequence:RefSeq:WP_000516216.1;locus_tag=CG474_RS00140;note=Derived by automated computational analysis using gene prediction method: Protein Homology.;old_locus_tag=CG474_00140;product=hypothetical protein;protein_id=WP_094398201.1;transl_table=11;translation=MGKIIGIYGAQRGLGATTIGQSLTKVIANSNSKVLYIELDYLNATFAHKTAISHREKNMELFMEKAILENRMDIQKYVLKKDDVGDS…	CG474_00140	hypothetical protein
pCh1_53	pCh1	53	13694	14485	-	codon_start=1;inference=COORDINATES: similar to AA sequence:RefSeq:WP_002134136.1;locus_tag=CG474_RS00145;note=Derived by automated computational analysis using gene prediction method: Protein Homology.;old_locus_tag=CG474_00145;product=hypothetical protein;protein_id=WP_094398203.1;transl_table=11;translation=MKKLPKKTVSVLIAVGLVATIAGYENYRINSAINPTKVYYSKVDIPPRTKITKDMLQERVIPGDAIAPNAITNIKDLEGKYTVNGFG…	CG474_00145	hypothetical protein
pCh1_53	pCh1	53	14501	14989	-	codon_start=1;inference=COORDINATES: similar to AA sequence:RefSeq:WP_003275864.1;locus_tag=CG474_RS00150;note=Derived by automated computational analysis using gene prediction method: Protein Homology.;old_locus_tag=CG474_00150;product=hypothetical protein;protein_id=WP_003275864.1;transl_table=11;translation=MQLAFRTGFLYTKKYVGEVYKSMQPPKFVVIMLVLIGIMLFTASTGFMFAADTNEDNSLHQATATAMSKGINMGQLRVDEEITINEK…	CG474_00150	hypothetical protein
pCh1_53	pCh1	53	19242	19742	-	codon_start=1;inference=COORDINATES: similar to AA sequence:RefSeq:WP_002081807.1;locus_tag=CG474_RS00165;note=Derived by automated computational analysis using gene prediction method: Protein Homology.;old_locus_tag=CG474_00165;product=hypothetical protein;protein_id=WP_002081807.1;transl_table=11;translation=MDLKYLITKNYWHLIFFSLSIVLCVIQNKNVLALLVIAIVALIIGVLIREKMPLAKFSPGDTKMIVISSMYLYILGSLKIHWLLIPI…	CG474_00165	hypothetical protein
pCh1_53	pCh1	53	20320	20574	-	codon_start=1;inference=COORDINATES: similar to AA sequence:RefSeq:WP_000410279.1;locus_tag=CG474_RS00170;note=Derived by automated computational analysis using gene prediction method: Protein Homology.;old_locus_tag=CG474_00170;product=hypothetical protein;protein_id=WP_000410281.1;transl_table=11;translation=MEKESRLTFYDVSCKAHSVKTFDGKTYQLRGAVAIENKTGEIVKIAQVYYKVRSVVDKNNNLIAKRKNPEDELVVIRKPKKIAE	CG474_00170	hypothetical protein
pCh1_53	pCh1	53	25689	26627	+	codon_start=1;inference=COORDINATES: similar to AA sequence:RefSeq:WP_000924963.1;locus_tag=CG474_RS00205;note=Derived by automated computational analysis using gene prediction method: Protein Homology.;old_locus_tag=CG474_00205;product=hypothetical protein;protein_id=WP_094398193.1;transl_table=11;translation=MLLKNFLLSKAKRELSPQLDRISTKPGNINKAVKKILKEIDSILLEEQGFTTEDISLQTPRKYKGLETILSYLVHEGFSCVKQDVIA…	CG474_00205	hypothetical protein
pCh1_53	pCh1	53	27621	28814	+	codon_start=1;inference=COORDINATES: similar to AA sequence:RefSeq:WP_000062290.1;locus_tag=CG474_RS00210;note=Derived by automated computational analysis using gene prediction method: Protein Homology.;old_locus_tag=CG474_00210;product=hypothetical protein;protein_id=WP_094398192.1;transl_table=11;translation=MSMLFNLKADIGNSKVKFKIEDKIEKVPSVYKRLFKPLDPSETNIEKCVVNLLDELQVHITSNTIKRSGQFLVGKRAMNFAKDTTTM…	CG474_00210	hypothetical protein
pCh1_53	pCh1	53	28829	29257	+	codon_start=1;inference=COORDINATES: similar to AA sequence:RefSeq:WP_000645017.1;locus_tag=CG474_RS00215;note=Derived by automated computational analysis using gene prediction method: Protein Homology.;old_locus_tag=CG474_00215;product=hypothetical protein;protein_id=WP_094398191.1;transl_table=11;translation=MKAKTKPEQYGWKLKKVNDPEFWDWYENQDNIGESLFTLIKFFIKQYGTVDVKSFEAQQAMHRDLLMKDEFYQEFNRMKILLKDNTV…	CG474_00215	hypothetical protein
pCh1_53	pCh1	53	29518	29727	+	codon_start=1;inference=COORDINATES: similar to AA sequence:RefSeq:WP_003275744.1;locus_tag=CG474_RS00220;note=Derived by automated computational analysis using gene prediction method: Protein Homology.;old_locus_tag=CG474_00220;product=hypothetical protein;protein_id=WP_094398202.1;transl_table=11;translation=MQGMLDGVSYRNTKDAELCLDDEIWNEWAAGRRGFTVVKRLIAFRLVTVFYEYSYYLKDNFSNLDLYKN	CG474_00220	hypothetical protein
pCh1_53	pCh1	53	31544	32296	+	codon_start=1;inference=COORDINATES: similar to AA sequence:RefSeq:WP_010073121.1;locus_tag=CG474_RS00230;note=Derived by automated computational analysis using gene prediction method: Protein Homology.;old_locus_tag=CG474_00230;product=hypothetical protein;protein_id=WP_000255413.1;transl_table=11;translation=MVSVTQRISKVKQPRGGYIKPKDFIVTDLLDDNILNERENIHSSLVGLAVDYLTRFLNGAPIEDAFKISLMGAFNVKEIELANDLLF…	CG474_00230	hypothetical protein
pCh1_53	pCh1	53	32759	33877	-	codon_start=1;inference=COORDINATES: similar to AA sequence:RefSeq:NP_830772.1;locus_tag=CG474_RS00235;note=Derived by automated computational analysis using gene prediction method: Protein Homology.;old_locus_tag=CG474_00235;product=hypothetical protein;protein_id=WP_001091696.1;transl_table=11;translation=MNTGVFVYEVVMQQLNDFYQLMLSQQLLKASELKKEIDEKIEQIKDAKEEEKQHQNLLLYYSLLDFKYRMLTDRVSIRKDSFDAINDSID…	CG474_00235	hypothetical protein
pCh1_53	pCh1	53	34264	34569	+	codon_start=1;inference=COORDINATES: similar to AA sequence:RefSeq:WP_002081803.1;locus_tag=CG474_RS00240;note=Derived by automated computational analysis using gene prediction method: Protein Homology.;old_locus_tag=CG474_00240;product=hypothetical protein;protein_id=WP_002081803.1;transl_table=11;translation=MMSDYTSISRIDLVERFNFITIDLENKNFYIQVVDVKSNNVLLGITIDLENDTTKVAGNGSVKKYTDEEIEHLIIGLKITAQSCIDN…	CG474_00240	hypothetical protein
pCh1_53	pCh1	53	34634	35134	-	codon_start=1;inference=COORDINATES: similar to AA sequence:RefSeq:WP_000737661.1;locus_tag=CG474_RS00245;note=Derived by automated computational analysis using gene prediction method: Protein Homology.;old_locus_tag=CG474_00245;product=hypothetical protein;protein_id=WP_000737661.1;transl_table=11;translation=MKKLVSILLSALLLVGVAPTLSVFAEEESKEVTLTTVTEYSIVPEGLENVSVEELQRAGFSGGSATVTCKDIGHSLADCDTTYKVVN…	CG474_00245	hypothetical protein
pCh1_53	pCh1	53	35526	35948	-	codon_start=1;inference=COORDINATES: similar to AA sequence:RefSeq:WP_000291478.1;locus_tag=CG474_RS00250;note=Derived by automated computational analysis using gene prediction method: Protein Homology.;old_locus_tag=CG474_00250;product=hypothetical protein;protein_id=WP_000291478.1;transl_table=11;translation=MYYKEGAGELFIMFRACQSINIRYLIKSYMWGILIYLFFRWVIPSDEIGMITLMTVNLIFFPFTRIVVSSIKNFFFADTMFMMTDKG…	CG474_00250	hypothetical protein
pCh1_53	pCh1	53	36781	37065	+	codon_start=1;inference=COORDINATES: ab initio prediction:GeneMarkS%2B;locus_tag=CG474_RS00260;note=Derived by automated computational analysis using gene prediction method: GeneMarkS%2B.;old_locus_tag=CG474_00260;product=hypothetical protein;protein_id=WP_094398190.1;transl_table=11;translation=MKSYLISYDLIAPGQDYDKIEKKIETYPNYKRILESVWLVQSPKEAEDIAQELYRVTDNNDKIFVAKLETNPADKNAWWFNLDEEQTQWILKHL	CG474_00260	hypothetical protein
pCh1_53	pCh1	53	39401	39715	-	codon_start=1;inference=COORDINATES: similar to AA sequence:RefSeq:WP_000723571.1;locus_tag=CG474_RS00280;note=Derived by automated computational analysis using gene prediction method: Protein Homology.;old_locus_tag=CG474_00280;product=hypothetical protein;protein_id=WP_094398186.1;transl_table=11;translation=MKFVERPFYNIKGFDFGAVAWIIMFFVAPMVFWVIPAQARMGLTESIAYLFSLNFYNETNVSTNVLGQIQNKTFLMLNIGKITVWTW…	CG474_00280	hypothetical protein
pCh1_53	pCh1	53	39754	40401	-	codon_start=1;inference=COORDINATES: similar to AA sequence:RefSeq:WP_000047970.1;locus_tag=CG474_RS00285;note=Derived by automated computational analysis using gene prediction method: Protein Homology.;old_locus_tag=CG474_00285;product=hypothetical protein;protein_id=WP_094398185.1;transl_table=11;translation=MSKTVGLLLNSYPYLEGKLNAYENVFTHDEALRALETEEERTFLKLLWFFKNPKENSFDINLLYQHLIGDKLAFALDLIAHYFRNDT…	CG474_00285	hypothetical protein
pCh1_53	pCh1	53	41826	42071	-	codon_start=1;inference=COORDINATES: similar to AA sequence:RefSeq:WP_001258022.1;locus_tag=CG474_RS00295;note=Derived by automated computational analysis using gene prediction method: Protein Homology.;old_locus_tag=CG474_00295;product=hypothetical protein;protein_id=WP_094398184.1;transl_table=11;translation=MRSVDFKGLSEYDRRSLFEVRLNNDVEAATFLIRFNMNRRHVSFVEAYADKYDKCLVKVVFSSGLTKGEVEADITDVLSGM	CG474_00295	hypothetical protein
pCh1_53	pCh1	53	42641	43528	-	codon_start=1;inference=COORDINATES: similar to AA sequence:RefSeq:WP_000533760.1;locus_tag=CG474_RS00300;note=Derived by automated computational analysis using gene prediction method: Protein Homology.;old_locus_tag=CG474_00300;product=hypothetical protein;protein_id=WP_094398183.1;transl_table=11;translation=MGRSKSMRDAYYRSYASPSVRTEVNCHDVTKDMKNNGTFYCMECETQVVHAGGESPYYRLPSKDAEHDIDCDNYLPVDDTSERIRKL…	CG474_00300	hypothetical protein
pCh1_53	pCh1	53	43630	43827	-	codon_start=1;inference=COORDINATES: similar to AA sequence:RefSeq:WP_000084750.1;locus_tag=CG474_RS00305;note=Derived by automated computational analysis using gene prediction method: Protein Homology.;old_locus_tag=CG474_00305;product=hypothetical protein;protein_id=WP_061112698.1;transl_table=11;translation=MFQWFQQKLGLIGVVITLLGLCFPAVFVKIGEEIKSFTVEYWLQLSIAVIIGLLVAIYLRVVHRE	CG474_00305	hypothetical protein
pCh1_53	pCh1	53	44566	44934	-	codon_start=1;inference=COORDINATES: similar to AA sequence:RefSeq:WP_001132200.1;locus_tag=CG474_RS00315;note=Derived by automated computational analysis using gene prediction method: Protein Homology.;old_locus_tag=CG474_00315;product=hypothetical protein;protein_id=WP_061112697.1;transl_table=11;translation=MPMRIFNVKNGSHTEKQIKKLIDEGIVRLPMFEKEMAIIDFCLDLEIVENPKGENYVLIISGYLDRLKEYINDDLNEITKQELNLIL…	CG474_00315	hypothetical protein
pCh1_53	pCh1	53	44958	45506	-	codon_start=1;inference=COORDINATES: similar to AA sequence:RefSeq:WP_001004934.1;locus_tag=CG474_RS00320;note=Derived by automated computational analysis using gene prediction method: Protein Homology.;old_locus_tag=CG474_00320;product=hypothetical protein;protein_id=WP_061112696.1;transl_table=11;translation=MNENMTSNFLEVEEKLMNQSRKWGMDTELIRKQAIEANNEIIKELEEYETSNKQVALELTVRIIDLKQQNEMLKEPMEPVDHEVQEC…	CG474_00320	hypothetical protein
pCh1_53	pCh1	53	45574	45771	-	codon_start=1;inference=COORDINATES: similar to AA sequence:RefSeq:WP_000645901.1;locus_tag=CG474_RS00325;note=Derived by automated computational analysis using gene prediction method: Protein Homology.;old_locus_tag=CG474_00325;product=hypothetical protein;protein_id=WP_094398182.1;transl_table=11;translation=MQALNNNYKVLLCIIIGIVFNVWAYERPLIEAIFALAYLMLFLFIIFATCYFMLWSKVRKMRSEH	CG474_00325	hypothetical protein
pCh1_53	pCh1	53	45755	45979	-	codon_start=1;inference=COORDINATES: similar to AA sequence:RefSeq:WP_000714368.1;locus_tag=CG474_RS00330;note=Derived by automated computational analysis using gene prediction method: Protein Homology.;old_locus_tag=CG474_00330;product=hypothetical protein;protein_id=WP_094398314.1;transl_table=11;translation=MEQKGRKSTELGKGFKMKKFNLAYKEVRVFEVTVEAGTVEEAIKKFNRMSHQDRERVNRNITVQEREQGNASFK	CG474_00330	hypothetical protein
pCh1_53	pCh1	53	45960	46541	-	codon_start=1;inference=COORDINATES: similar to AA sequence:RefSeq:WP_000809634.1;locus_tag=CG474_RS00335;note=Derived by automated computational analysis using gene prediction method: Protein Homology.;old_locus_tag=CG474_00335;product=hypothetical protein;protein_id=WP_094398181.1;transl_table=11;translation=MKQILQIGVIIALSITSLTLWSSNSDLKGEAKQQKTKLTAKIKELKNENRELEERLQVLKENTQEKGQVVARNFVETLMTYDSNDKE…	CG474_00335	hypothetical protein
pCh1_53	pCh1	53	47739	51377	-	codon_start=1;inference=COORDINATES: similar to AA sequence:RefSeq:WP_000732771.1;locus_tag=CG474_RS00345;note=Derived by automated computational analysis using gene prediction method: Protein Homology.;old_locus_tag=CG474_00345;product=hypothetical protein;protein_id=WP_094398315.1;transl_table=11;translation=MKKLFPLFMAIFILFVGTVPNVAFAEDEPKASEANTISGNLFDKTKQEDFENVHYEIDTAPHKDDEKGFFSKAWGYMFGDDSVGKDI…	CG474_00345	hypothetical protein
pCh1_53	pCh1	53	51374	51889	-	codon_start=1;inference=COORDINATES: similar to AA sequence:RefSeq:WP_000875804.1;locus_tag=CG474_RS00350;note=Derived by automated computational analysis using gene prediction method: Protein Homology.;old_locus_tag=CG474_00350;product=hypothetical protein;protein_id=WP_061112691.1;transl_table=11;translation=MKYKRTLGYLVGAIVAGGLIVTTLTACQSTKSEVVDNQKLINIKAADKAALEYMKAYIELDNKKMNELHINEYEFLKKYNVTYPGAS…	CG474_00350	hypothetical protein
pCh2_53	pCh2	53	1	195	+	codon_start=1;inference=COORDINATES: similar to AA sequence:RefSeq:WP_001183553.1;locus_tag=CG476_RS00005;note=incomplete%3B too short partial abutting assembly gap%3B missing start%3B Derived by automated computational analysis using gene prediction method: Protein Homology.;old_locus_tag=CG476_00005;product=hypothetical protein;pseudo=;transl_table=11	CG476_00005	hypothetical protein
pCh2_53	pCh2	53	877	1244	+	codon_start=1;inference=COORDINATES: similar to AA sequence:RefSeq:WP_000637298.1;locus_tag=CG476_RS00010;note=frameshifted%3B Derived by automated computational analysis using gene prediction method: Protein Homology.;old_locus_tag=CG476_00010;product=hypothetical protein;pseudo=;transl_table=11	CG476_00010	hypothetical protein
pCh2_53	pCh2	53	1407	1598	+	codon_start=1;inference=COORDINATES: similar to AA sequence:RefSeq:WP_003275708.1;locus_tag=CG476_RS00015;note=Derived by automated computational analysis using gene prediction method: Protein Homology.;old_locus_tag=CG476_00015;product=hypothetical protein;protein_id=WP_094398177.1;transl_table=11;translation=MFNPKDQSENLVSHLNLTSFFVLCNGSHTRLEDQEEYMKAREKYIKYLKDQDIHFIDATRKSI	CG476_00015	hypothetical protein
pCh2_53	pCh2	53	2051	2316	+	codon_start=1;inference=COORDINATES: similar to AA sequence:RefSeq:WP_002162336.1;locus_tag=CG476_RS00020;note=frameshifted%3B Derived by automated computational analysis using gene prediction method: Protein Homology.;old_locus_tag=CG476_00020;product=hypothetical protein;pseudo=;transl_table=11	CG476_00020	hypothetical protein
pCh2_53	pCh2	53	2322	3242	+	codon_start=1;inference=COORDINATES: ab initio prediction:GeneMarkS%2B;locus_tag=CG476_RS00025;note=Derived by automated computational analysis using gene prediction method: GeneMarkS%2B.;old_locus_tag=CG476_00025;product=hypothetical protein;protein_id=WP_094398178.1;transl_table=11;translation=MEEKTWIDVSFSPDRDYRLTRRIKKEEAELKARKRLEKDLDVFQKTEAKVLTQRFLGKETAFQVCVSVATEVYPGVRMLKGLGNIIASMMADVNELRYRSFR…	CG476_00025	hypothetical protein
pCh2_53	pCh2	53	3368	4474	+	codon_start=1;inference=COORDINATES: ab initio prediction:GeneMarkS%2B;locus_tag=CG476_RS00030;note=Derived by automated computational analysis using gene prediction method: GeneMarkS%2B.;old_locus_tag=CG476_00030;product=hypothetical protein;protein_id=WP_094398179.1;transl_table=11;translation=MHYRNLWKNEIGAALEDSMQPLLNRLDIFRSSTYLKRIYGQSDFSLDILKWMDEGHLVFYDLSGMGNADIKLTIGYIMNQYHRIVQKRQIGSKLHLTFIDEA…	CG476_00030	hypothetical protein
pCh2_53	pCh2	53	4539	5372	+	codon_start=1;inference=COORDINATES: similar to AA sequence:RefSeq:WP_000480202.1;locus_tag=CG476_RS00035;note=Derived by automated computational analysis using gene prediction method: Protein Homology.;old_locus_tag=CG476_00035;product=hypothetical protein;protein_id=WP_061112688.1;transl_table=11;translation=MILTTEDEQLFMDIHTHIYLDFEYIRMKNYPNHKEKSIYARLAKLEKENYIKSERHPVASIRGKRRRSGNGSNIYTLDKYGVEMVRE…	CG476_00035	hypothetical protein
pCh2_53	pCh2	53	5377	5601	+	codon_start=1;inference=COORDINATES: similar to AA sequence:RefSeq:WP_000488267.1;locus_tag=CG476_RS00040;note=Derived by automated computational analysis using gene prediction method: Protein Homology.;old_locus_tag=CG476_00040;product=hypothetical protein;protein_id=WP_000488267.1;transl_table=11;translation=MFRFVLSTIVSFITAVIVLVVSKDFIFRRFPEAQPVYEEIKSMFLEIYGRYGWEGLLVVTVAVMGLSKAFDKKG	CG476_00040	hypothetical protein
pCh2_53	pCh2	53	6568	6813	+	codon_start=1;inference=COORDINATES: similar to AA sequence:RefSeq:WP_001050788.1;locus_tag=CG476_RS00050;note=Derived by automated computational analysis using gene prediction method: Protein Homology.;old_locus_tag=CG476_00050;product=hypothetical protein;protein_id=WP_001050787.1;transl_table=11;translation=MNLLNNMILGFGLDGAYDWVKTQGKYALGIIIIGLVIFCIAKRAWGFLVTIVIAGGLGFFLVAAPETLEKVGSFLGGMLGM	CG476_00050	hypothetical protein
pCh2_53	pCh2	53	10060	10575	+	codon_start=1;inference=COORDINATES: similar to AA sequence:RefSeq:WP_000875804.1;locus_tag=CG476_RS00065;note=Derived by automated computational analysis using gene prediction method: Protein Homology.;old_locus_tag=CG476_00065;product=hypothetical protein;protein_id=WP_061112691.1;transl_table=11;translation=MKYKRTLGYLVGAIVAGGLIVTTLTACQSTKSEVVDNQKLINIKAADKAALEYMKAYIELDNKKMNELHINEYEFLKKYNVTYPGAS…	CG476_00065	hypothetical protein
pCh2_53	pCh2	53	10572	14209	+	codon_start=1;inference=COORDINATES: similar to AA sequence:RefSeq:WP_000732771.1;locus_tag=CG476_RS00070;note=frameshifted%3B Derived by automated computational analysis using gene prediction method: Protein Homology.;old_locus_tag=CG476_00070;product=hypothetical protein;pseudo=;transl_table=11	CG476_00070	hypothetical protein
pCh2_53	pCh2	53	15407	15988	+	codon_start=1;inference=COORDINATES: similar to AA sequence:RefSeq:WP_000809634.1;locus_tag=CG476_RS00080;note=Derived by automated computational analysis using gene prediction method: Protein Homology.;old_locus_tag=CG476_00080;product=hypothetical protein;protein_id=WP_094398181.1;transl_table=11;translation=MKQILQIGVIIALSITSLTLWSSNSDLKGEAKQQKTKLTAKIKELKNENRELEERLQVLKENTQEKGQVVARNFVETLMTYDSNDKE…	CG476_00080	hypothetical protein
pCh2_53	pCh2	53	16177	16374	+	codon_start=1;inference=COORDINATES: similar to AA sequence:RefSeq:WP_000645901.1;locus_tag=CG476_RS00085;note=Derived by automated computational analysis using gene prediction method: Protein Homology.;old_locus_tag=CG476_00085;product=hypothetical protein;protein_id=WP_094398182.1;transl_table=11;translation=MQALNNNYKVLLCIIIGIVFNVWAYERPLIEAIFALAYLMLFLFIIFATCYFMLWSKVRKMRSEH	CG476_00085	hypothetical protein
pCh2_53	pCh2	53	16442	16990	+	codon_start=1;inference=COORDINATES: similar to AA sequence:RefSeq:WP_001004934.1;locus_tag=CG476_RS00090;note=Derived by automated computational analysis using gene prediction method: Protein Homology.;old_locus_tag=CG476_00090;product=hypothetical protein;protein_id=WP_061112696.1;transl_table=11;translation=MNENMTSNFLEVEEKLMNQSRKWGMDTELIRKQAIEANNEIIKELEEYETSNKQVALELTVRIIDLKQQNEMLKEPMEPVDHEVQEC…	CG476_00090	hypothetical protein
pCh2_53	pCh2	53	17014	17382	+	codon_start=1;inference=COORDINATES: similar to AA sequence:RefSeq:WP_001132200.1;locus_tag=CG476_RS00095;note=Derived by automated computational analysis using gene prediction method: Protein Homology.;old_locus_tag=CG476_00095;product=hypothetical protein;protein_id=WP_061112697.1;transl_table=11;translation=MPMRIFNVKNGSHTEKQIKKLIDEGIVRLPMFEKEMAIIDFCLDLEIVENPKGENYVLIISGYLDRLKEYINDDLNEITKQELNLIL…	CG476_00095	hypothetical protein
pCh2_53	pCh2	53	18121	18318	+	codon_start=1;inference=COORDINATES: similar to AA sequence:RefSeq:WP_000084750.1;locus_tag=CG476_RS00105;note=Derived by automated computational analysis using gene prediction method: Protein Homology.;old_locus_tag=CG476_00105;product=hypothetical protein;protein_id=WP_061112698.1;transl_table=11;translation=MFQWFQQKLGLIGVVITLLGLCFPAVFVKIGEEIKSFTVEYWLQLSIAVIIGLLVAIYLRVVHRE	CG476_00105	hypothetical protein
pCh2_53	pCh2	53	18420	19307	+	codon_start=1;inference=COORDINATES: similar to AA sequence:RefSeq:WP_000533760.1;locus_tag=CG476_RS00110;note=Derived by automated computational analysis using gene prediction method: Protein Homology.;old_locus_tag=CG476_00110;product=hypothetical protein;protein_id=WP_094398183.1;transl_table=11;translation=MGRSKSMRDAYYRSYASPSVRTEVNCHDVTKDMKNNGTFYCMECETQVVHAGGESPYYRLPSKDAEHDIDCDNYLPVDDTSERIRKL…	CG476_00110	hypothetical protein
pCh2_53	pCh2	53	19877	20122	+	codon_start=1;inference=COORDINATES: similar to AA sequence:RefSeq:WP_001258022.1;locus_tag=CG476_RS00115;note=Derived by automated computational analysis using gene prediction method: Protein Homology.;old_locus_tag=CG476_00115;product=hypothetical protein;protein_id=WP_094398184.1;transl_table=11;translation=MRSVDFKGLSEYDRRSLFEVRLNNDVEAATFLIRFNMNRRHVSFVEAYADKYDKCLVKVVFSSGLTKGEVEADITDVLSGM	CG476_00115	hypothetical protein
pCh2_53	pCh2	53	21547	22194	+	codon_start=1;inference=COORDINATES: similar to AA sequence:RefSeq:WP_000047970.1;locus_tag=CG476_RS00125;note=Derived by automated computational analysis using gene prediction method: Protein Homology.;old_locus_tag=CG476_00125;product=hypothetical protein;protein_id=WP_094398185.1;transl_table=11;translation=MSKTVGLLLNSYPYLEGKLNAYENVFTHDEALRALETEEERTFLKLLWFFKNPKENSFDINLLYQHLIGDKLAFALDLIAHYFRNDT…	CG476_00125	hypothetical protein
pCh2_53	pCh2	53	22233	22547	+	codon_start=1;inference=COORDINATES: similar to AA sequence:RefSeq:WP_000723571.1;locus_tag=CG476_RS00130;note=Derived by automated computational analysis using gene prediction method: Protein Homology.;old_locus_tag=CG476_00130;product=hypothetical protein;protein_id=WP_094398186.1;transl_table=11;translation=MKFVERPFYNIKGFDFGAVAWIIMFFVAPMVFWVIPAQARMGLTESIAYLFSLNFYNETNVSTNVLGQIQNKTFLMLNIGKITVWTW…	CG476_00130	hypothetical protein
pCh2_53	pCh2	53	24883	25167	-	codon_start=1;inference=COORDINATES: ab initio prediction:GeneMarkS%2B;locus_tag=CG476_RS00150;note=Derived by automated computational analysis using gene prediction method: GeneMarkS%2B.;old_locus_tag=CG476_00150;product=hypothetical protein;protein_id=WP_094398190.1;transl_table=11;translation=MKSYLISYDLIAPGQDYDKIEKKIETYPNYKRILESVWLVQSPKEAEDIAQELYRVTDNNDKIFVAKLETNPADKNAWWFNLDEEQTQWILKHL	CG476_00150	hypothetical protein
pCh2_53	pCh2	53	26000	26422	+	codon_start=1;inference=COORDINATES: similar to AA sequence:RefSeq:WP_000291478.1;locus_tag=CG476_RS00160;note=Derived by automated computational analysis using gene prediction method: Protein Homology.;old_locus_tag=CG476_00160;product=hypothetical protein;protein_id=WP_000291478.1;transl_table=11;translation=MYYKEGAGELFIMFRACQSINIRYLIKSYMWGILIYLFFRWVIPSDEIGMITLMTVNLIFFPFTRIVVSSIKNFFFADTMFMMTDKG…	CG476_00160	hypothetical protein
pCh2_53	pCh2	53	26814	27314	+	codon_start=1;inference=COORDINATES: similar to AA sequence:RefSeq:WP_000737661.1;locus_tag=CG476_RS00165;note=Derived by automated computational analysis using gene prediction method: Protein Homology.;old_locus_tag=CG476_00165;product=hypothetical protein;protein_id=WP_000737661.1;transl_table=11;translation=MKKLVSILLSALLLVGVAPTLSVFAEEESKEVTLTTVTEYSIVPEGLENVSVEELQRAGFSGGSATVTCKDIGHSLADCDTTYKVVN…	CG476_00165	hypothetical protein
pCh2_53	pCh2	53	27379	27684	-	codon_start=1;inference=COORDINATES: similar to AA sequence:RefSeq:WP_002081803.1;locus_tag=CG476_RS00170;note=Derived by automated computational analysis using gene prediction method: Protein Homology.;old_locus_tag=CG476_00170;product=hypothetical protein;protein_id=WP_002081803.1;transl_table=11;translation=MMSDYTSISRIDLVERFNFITIDLENKNFYIQVVDVKSNNVLLGITIDLENDTTKVAGNGSVKKYTDEEIEHLIIGLKITAQSCIDN…	CG476_00170	hypothetical protein
pCh2_53	pCh2	53	28071	29189	+	codon_start=1;inference=COORDINATES: similar to AA sequence:RefSeq:NP_830772.1;locus_tag=CG476_RS00175;note=Derived by automated computational analysis using gene prediction method: Protein Homology.;old_locus_tag=CG476_00175;product=hypothetical protein;protein_id=WP_001091696.1;transl_table=11;translation=MNTGVFVYEVVMQQLNDFYQLMLSQQLLKASELKKEIDEKIEQIKDAKEEEKQHQNLLLYYSLLDFKYRMLTDRVSIRKDSFDAINDSID…	CG476_00175	hypothetical protein
pCh2_53	pCh2	53	29652	30404	-	codon_start=1;inference=COORDINATES: similar to AA sequence:RefSeq:WP_010073121.1;locus_tag=CG476_RS00180;note=Derived by automated computational analysis using gene prediction method: Protein Homology.;old_locus_tag=CG476_00180;product=hypothetical protein;protein_id=WP_000255413.1;transl_table=11;translation=MVSVTQRISKVKQPRGGYIKPKDFIVTDLLDDNILNERENIHSSLVGLAVDYLTRFLNGAPIEDAFKISLMGAFNVKEIELANDLLF…	CG476_00180	hypothetical protein
pCh2_53	pCh2	53	32221	32430	-	codon_start=1;inference=COORDINATES: similar to AA sequence:RefSeq:WP_003275744.1;locus_tag=CG476_RS00190;note=Derived by automated computational analysis using gene prediction method: Protein Homology.;old_locus_tag=CG476_00190;product=hypothetical protein;protein_id=WP_094398202.1;transl_table=11;translation=MQGMLDGVSYRNTKDAELCLDDEIWNEWAAGRRGFTVVKRLIAFRLVTVFYEYSYYLKDNFSNLDLYKN	CG476_00190	hypothetical protein
pCh2_53	pCh2	53	32691	33119	-	codon_start=1;inference=COORDINATES: similar to AA sequence:RefSeq:WP_000645017.1;locus_tag=CG476_RS00195;note=Derived by automated computational analysis using gene prediction method: Protein Homology.;old_locus_tag=CG476_00195;product=hypothetical protein;protein_id=WP_094398191.1;transl_table=11;translation=MKAKTKPEQYGWKLKKVNDPEFWDWYENQDNIGESLFTLIKFFIKQYGTVDVKSFEAQQAMHRDLLMKDEFYQEFNRMKILLKDNTV…	CG476_00195	hypothetical protein
pCh2_53	pCh2	53	33134	34327	-	codon_start=1;inference=COORDINATES: similar to AA sequence:RefSeq:WP_000062290.1;locus_tag=CG476_RS00200;note=Derived by automated computational analysis using gene prediction method: Protein Homology.;old_locus_tag=CG476_00200;product=hypothetical protein;protein_id=WP_094398192.1;transl_table=11;translation=MSMLFNLKADIGNSKVKFKIEDKIEKVPSVYKRLFKPLDPSETNIEKCVVNLLDELQVHITSNTIKRSGQFLVGKRAMNFAKDTTTM…	CG476_00200	hypothetical protein
pCh2_53	pCh2	53	35321	36259	-	codon_start=1;inference=COORDINATES: similar to AA sequence:RefSeq:WP_000924963.1;locus_tag=CG476_RS00205;note=Derived by automated computational analysis using gene prediction method: Protein Homology.;old_locus_tag=CG476_00205;product=hypothetical protein;protein_id=WP_094398193.1;transl_table=11;translation=MLLKNFLLSKAKRELSPQLDRISTKPGNINKAVKKILKEIDSILLEEQGFTTEDISLQTPRKYKGLETILSYLVHEGFSCVKQDVIA…	CG476_00205	hypothetical protein
pCh2_53	pCh2	53	41373	41627	+	codon_start=1;inference=COORDINATES: similar to AA sequence:RefSeq:WP_000410279.1;locus_tag=CG476_RS00240;note=Derived by automated computational analysis using gene prediction method: Protein Homology.;old_locus_tag=CG476_00240;product=hypothetical protein;protein_id=WP_000410281.1;transl_table=11;translation=MEKESRLTFYDVSCKAHSVKTFDGKTYQLRGAVAIENKTGEIVKIAQVYYKVRSVVDKNNNLIAKRKNPEDELVVIRKPKKIAE	CG476_00240	hypothetical protein
pCh2_53	pCh2	53	42205	42705	+	codon_start=1;inference=COORDINATES: similar to AA sequence:RefSeq:WP_002081807.1;locus_tag=CG476_RS00245;note=Derived by automated computational analysis using gene prediction method: Protein Homology.;old_locus_tag=CG476_00245;product=hypothetical protein;protein_id=WP_002081807.1;transl_table=11;translation=MDLKYLITKNYWHLIFFSLSIVLCVIQNKNVLALLVIAIVALIIGVLIREKMPLAKFSPGDTKMIVISSMYLYILGSLKIHWLLIPI…	CG476_00245	hypothetical protein
pCh2_53	pCh2	53	46958	47446	+	codon_start=1;inference=COORDINATES: similar to AA sequence:RefSeq:WP_003275864.1;locus_tag=CG476_RS00260;note=Derived by automated computational analysis using gene prediction method: Protein Homology.;old_locus_tag=CG476_00260;product=hypothetical protein;protein_id=WP_003275864.1;transl_table=11;translation=MQLAFRTGFLYTKKYVGEVYKSMQPPKFVVIMLVLIGIMLFTASTGFMFAADTNEDNSLHQATATAMSKGINMGQLRVDEEITINEK…	CG476_00260	hypothetical protein
pCh2_53	pCh2	53	47462	48253	+	codon_start=1;inference=COORDINATES: similar to AA sequence:RefSeq:WP_002134136.1;locus_tag=CG476_RS00265;note=Derived by automated computational analysis using gene prediction method: Protein Homology.;old_locus_tag=CG476_00265;product=hypothetical protein;protein_id=WP_094398203.1;transl_table=11;translation=MKKLPKKTVSVLIAVGLVATIAGYENYRINSAINPTKVYYSKVDIPPRTKITKDMLQERVIPGDAIAPNAITNIKDLEGKYTVNGFG…	CG476_00265	hypothetical protein
pCh2_53	pCh2	53	48269	49084	+	codon_start=1;inference=COORDINATES: similar to AA sequence:RefSeq:WP_000516216.1;locus_tag=CG476_RS00270;note=Derived by automated computational analysis using gene prediction method: Protein Homology.;old_locus_tag=CG476_00270;product=hypothetical protein;protein_id=WP_094398201.1;transl_table=11;translation=MGKIIGIYGAQRGLGATTIGQSLTKVIANSNSKVLYIELDYLNATFAHKTAISHREKNMELFMEKAILENRMDIQKYVLKKDDVGDS…	CG476_00270	hypothetical protein
pCh2_53	pCh2	53	50545	51492	+	codon_start=1;inference=COORDINATES: similar to AA sequence:RefSeq:WP_000231541.1;locus_tag=CG476_RS00280;note=Derived by automated computational analysis using gene prediction method: Protein Homology.;old_locus_tag=CG476_00280;product=hypothetical protein;protein_id=WP_080444358.1;transl_table=11;translation=MGFLNYLPYFLMAVSLFFVVNLVINLIQRKNRSKLFVTTEKDDGKIVKFLKKKGLYKWISPNYIMRESKDFNWNLSLRDYQIILIVG…	CG476_00280	hypothetical protein
pCh2_53	pCh2	53	51508	52401	+	codon_start=1;inference=COORDINATES: similar to AA sequence:RefSeq:WP_001055431.1;locus_tag=CG476_RS00285;note=Derived by automated computational analysis using gene prediction method: Protein Homology.;old_locus_tag=CG476_00285;product=hypothetical protein;protein_id=WP_061112684.1;transl_table=11;translation=MNLYPLILLFILVLLFVLVAYNLVLERQKSKRFQIYSIVKKSNVANKRQPILYTILYPILKLKKNWISQEREKELEKKLKKVNSSLT…	CG476_00285	hypothetical protein
pCh2_53	pCh2	53	52571	52837	+	codon_start=1;inference=COORDINATES: similar to AA sequence:RefSeq:WP_000853549.1;locus_tag=CG476_RS00290;note=Derived by automated computational analysis using gene prediction method: Protein Homology.;old_locus_tag=CG476_00290;product=hypothetical protein;protein_id=WP_000853492.1;transl_table=11;translation=MKTLEIKELKGSSKGKGSALLTRTKQWLKNESSDETSNKVSWTYIGLGMAVVVLVIMYPALKSGTFNVSNYFTSITGGAKSEPSGWSK	CG476_00290	hypothetical protein
pCh2_53	pCh2	53	52904	53095	+	codon_start=1;inference=COORDINATES: similar to AA sequence:RefSeq:WP_001183553.1;locus_tag=CG476_RS00295;note=incomplete%3B too short partial abutting assembly gap%3B missing stop%3B Derived by automated computational analysis using gene prediction method: Protein Homology.;old_locus_tag=CG476_00295;product=hypothetical protein;pseudo=;transl_table=11	CG476_00295	hypothetical protein
pCh23_53	pCh23	53	4753	5007	+	codon_start=1;inference=COORDINATES: similar to AA sequence:RefSeq:WP_000410279.1;locus_tag=CG481_RS00035;note=Derived by automated computational analysis using gene prediction method: Protein Homology.;old_locus_tag=CG481_00035;product=hypothetical protein;protein_id=WP_000410281.1;transl_table=11;translation=MEKESRLTFYDVSCKAHSVKTFDGKTYQLRGAVAIENKTGEIVKIAQVYYKVRSVVDKNNNLIAKRKNPEDELVVIRKPKKIAE	CG481_00035	hypothetical protein
pCh23_53	pCh23	53	5585	6085	+	codon_start=1;inference=COORDINATES: similar to AA sequence:RefSeq:WP_002081807.1;locus_tag=CG481_RS00040;note=Derived by automated computational analysis using gene prediction method: Protein Homology.;old_locus_tag=CG481_00040;product=hypothetical protein;protein_id=WP_002081807.1;transl_table=11;translation=MDLKYLITKNYWHLIFFSLSIVLCVIQNKNVLALLVIAIVALIIGVLIREKMPLAKFSPGDTKMIVISSMYLYILGSLKIHWLLIPI…	CG481_00040	hypothetical protein
pCh23_53	pCh23	53	10338	10826	+	codon_start=1;inference=COORDINATES: similar to AA sequence:RefSeq:WP_003275864.1;locus_tag=CG481_RS00055;note=Derived by automated computational analysis using gene prediction method: Protein Homology.;old_locus_tag=CG481_00055;product=hypothetical protein;protein_id=WP_003275864.1;transl_table=11;translation=MQLAFRTGFLYTKKYVGEVYKSMQPPKFVVIMLVLIGIMLFTASTGFMFAADTNEDNSLHQATATAMSKGINMGQLRVDEEITINEK…	CG481_00055	hypothetical protein
pCh23_53	pCh23	53	10842	11633	+	codon_start=1;inference=COORDINATES: similar to AA sequence:RefSeq:WP_002134136.1;locus_tag=CG481_RS00060;note=Derived by automated computational analysis using gene prediction method: Protein Homology.;old_locus_tag=CG481_00060;product=hypothetical protein;protein_id=WP_094398203.1;transl_table=11;translation=MKKLPKKTVSVLIAVGLVATIAGYENYRINSAINPTKVYYSKVDIPPRTKITKDMLQERVIPGDAIAPNAITNIKDLEGKYTVNGFG…	CG481_00060	hypothetical protein
pCh23_53	pCh23	53	11649	12464	+	codon_start=1;inference=COORDINATES: similar to AA sequence:RefSeq:WP_000516216.1;locus_tag=CG481_RS00065;note=Derived by automated computational analysis using gene prediction method: Protein Homology.;old_locus_tag=CG481_00065;product=hypothetical protein;protein_id=WP_094398201.1;transl_table=11;translation=MGKIIGIYGAQRGLGATTIGQSLTKVIANSNSKVLYIELDYLNATFAHKTAISHREKNMELFMEKAILENRMDIQKYVLKKDDVGDS…	CG481_00065	hypothetical protein
pCh23_53	pCh23	53	13925	14872	+	codon_start=1;inference=COORDINATES: similar to AA sequence:RefSeq:WP_000231541.1;locus_tag=CG481_RS00075;note=Derived by automated computational analysis using gene prediction method: Protein Homology.;old_locus_tag=CG481_00075;product=hypothetical protein;protein_id=WP_080444358.1;transl_table=11;translation=MGFLNYLPYFLMAVSLFFVVNLVINLIQRKNRSKLFVTTEKDDGKIVKFLKKKGLYKWISPNYIMRESKDFNWNLSLRDYQIILIVG…	CG481_00075	hypothetical protein
pCh23_53	pCh23	53	14888	15781	+	codon_start=1;inference=COORDINATES: similar to AA sequence:RefSeq:WP_001055431.1;locus_tag=CG481_RS00080;note=Derived by automated computational analysis using gene prediction method: Protein Homology.;old_locus_tag=CG481_00080;product=hypothetical protein;protein_id=WP_061112684.1;transl_table=11;translation=MNLYPLILLFILVLLFVLVAYNLVLERQKSKRFQIYSIVKKSNVANKRQPILYTILYPILKLKKNWISQEREKELEKKLKKVNSSLT…	CG481_00080	hypothetical protein
pCh23_53	pCh23	53	15951	16217	+	codon_start=1;inference=COORDINATES: similar to AA sequence:RefSeq:WP_000853549.1;locus_tag=CG481_RS00085;note=Derived by automated computational analysis using gene prediction method: Protein Homology.;old_locus_tag=CG481_00085;product=hypothetical protein;protein_id=WP_000853492.1;transl_table=11;translation=MKTLEIKELKGSSKGKGSALLTRTKQWLKNESSDETSNKVSWTYIGLGMAVVVLVIMYPALKSGTFNVSNYFTSITGGAKSEPSGWSK	CG481_00085	hypothetical protein
pCh23_53	pCh23	53	17351	17719	+	codon_start=1;inference=COORDINATES: similar to AA sequence:RefSeq:WP_000637298.1;locus_tag=CG481_RS00095;note=Derived by automated computational analysis using gene prediction method: Protein Homology.;old_locus_tag=CG481_00095;product=hypothetical protein;protein_id=WP_061112686.1;transl_table=11;translation=MIVSNEIAGIQTKKQAYELARKMTKQVLHEGAGLTWIRTTQSFLSGAILYVKDKYKEKARLSDVREFVLQSEEKEGFLEHITDHLEK…	CG481_00095	hypothetical protein
pCh23_53	pCh23	53	17830	18072	+	codon_start=1;inference=COORDINATES: similar to AA sequence:RefSeq:WP_003275708.1;locus_tag=CG481_RS00100;note=Derived by automated computational analysis using gene prediction method: Protein Homology.;old_locus_tag=CG481_00100;product=hypothetical protein;protein_id=WP_061112713.1;transl_table=11;translation=MCSSVDKVSQAYEMAKEIFNPKDQSENLVSHLNLTSFFVLCNGSHTRLEDQEEYMKAREKYIKYLKDQDIHFIDATRKSI	CG481_00100	hypothetical protein
pCh23_53	pCh23	53	21060	21893	+	codon_start=1;inference=COORDINATES: similar to AA sequence:RefSeq:WP_000480202.1;locus_tag=CG481_RS00110;note=Derived by automated computational analysis using gene prediction method: Protein Homology.;old_locus_tag=CG481_00110;product=hypothetical protein;protein_id=WP_061112688.1;transl_table=11;translation=MILTTEDEQLFMDIHTHIYLDFEYIRMKNYPNHKEKSIYARLAKLEKENYIKSERHPVASIRGKRRRSGNGSNIYTLDKYGVEMVRE…	CG481_00110	hypothetical protein
pCh23_53	pCh23	53	21898	22122	+	codon_start=1;inference=COORDINATES: similar to AA sequence:RefSeq:WP_000488267.1;locus_tag=CG481_RS00115;note=Derived by automated computational analysis using gene prediction method: Protein Homology.;old_locus_tag=CG481_00115;product=hypothetical protein;protein_id=WP_000488267.1;transl_table=11;translation=MFRFVLSTIVSFITAVIVLVVSKDFIFRRFPEAQPVYEEIKSMFLEIYGRYGWEGLLVVTVAVMGLSKAFDKKG	CG481_00115	hypothetical protein
pCh23_53	pCh23	53	23089	23334	+	codon_start=1;inference=COORDINATES: similar to AA sequence:RefSeq:WP_001050788.1;locus_tag=CG481_RS00125;note=Derived by automated computational analysis using gene prediction method: Protein Homology.;old_locus_tag=CG481_00125;product=hypothetical protein;protein_id=WP_001050787.1;transl_table=11;translation=MNLLNNMILGFGLDGAYDWVKTQGKYALGIIIIGLVIFCIAKRAWGFLVTIVIAGGLGFFLVAAPETLEKVGSFLGGMLGM	CG481_00125	hypothetical protein
pCh23_53	pCh23	53	26581	27096	+	codon_start=1;inference=COORDINATES: similar to AA sequence:RefSeq:WP_000875804.1;locus_tag=CG481_RS00140;note=Derived by automated computational analysis using gene prediction method: Protein Homology.;old_locus_tag=CG481_00140;product=hypothetical protein;protein_id=WP_061112691.1;transl_table=11;translation=MKYKRTLGYLVGAIVAGGLIVTTLTACQSTKSEVVDNQKLINIKAADKAALEYMKAYIELDNKKMNELHINEYEFLKKYNVTYPGAS…	CG481_00140	hypothetical protein
pCh23_53	pCh23	53	27093	30731	+	codon_start=1;inference=COORDINATES: similar to AA sequence:RefSeq:WP_000732771.1;locus_tag=CG481_RS00145;note=Derived by automated computational analysis using gene prediction method: Protein Homology.;old_locus_tag=CG481_00145;product=hypothetical protein;protein_id=WP_094398315.1;transl_table=11;translation=MKKLFPLFMAIFILFVGTVPNVAFAEDEPKASEANTISGNLFDKTKQEDFENVHYEIDTAPHKDDEKGFFSKAWGYMFGDDSVGKDI…	CG481_00145	hypothetical protein
pCh23_53	pCh23	53	31929	32510	+	codon_start=1;inference=COORDINATES: similar to AA sequence:RefSeq:WP_000809634.1;locus_tag=CG481_RS00155;note=Derived by automated computational analysis using gene prediction method: Protein Homology.;old_locus_tag=CG481_00155;product=hypothetical protein;protein_id=WP_094398181.1;transl_table=11;translation=MKQILQIGVIIALSITSLTLWSSNSDLKGEAKQQKTKLTAKIKELKNENRELEERLQVLKENTQEKGQVVARNFVETLMTYDSNDKE…	CG481_00155	hypothetical protein
pCh23_53	pCh23	53	32699	32896	+	codon_start=1;inference=COORDINATES: similar to AA sequence:RefSeq:WP_000645901.1;locus_tag=CG481_RS00160;note=Derived by automated computational analysis using gene prediction method: Protein Homology.;old_locus_tag=CG481_00160;product=hypothetical protein;protein_id=WP_094398182.1;transl_table=11;translation=MQALNNNYKVLLCIIIGIVFNVWAYERPLIEAIFALAYLMLFLFIIFATCYFMLWSKVRKMRSEH	CG481_00160	hypothetical protein
pCh23_53	pCh23	53	32964	33512	+	codon_start=1;inference=COORDINATES: similar to AA sequence:RefSeq:WP_001004934.1;locus_tag=CG481_RS00165;note=Derived by automated computational analysis using gene prediction method: Protein Homology.;old_locus_tag=CG481_00165;product=hypothetical protein;protein_id=WP_061112696.1;transl_table=11;translation=MNENMTSNFLEVEEKLMNQSRKWGMDTELIRKQAIEANNEIIKELEEYETSNKQVALELTVRIIDLKQQNEMLKEPMEPVDHEVQEC…	CG481_00165	hypothetical protein
pCh23_53	pCh23	53	33536	33904	+	codon_start=1;inference=COORDINATES: similar to AA sequence:RefSeq:WP_001132200.1;locus_tag=CG481_RS00170;note=Derived by automated computational analysis using gene prediction method: Protein Homology.;old_locus_tag=CG481_00170;product=hypothetical protein;protein_id=WP_061112697.1;transl_table=11;translation=MPMRIFNVKNGSHTEKQIKKLIDEGIVRLPMFEKEMAIIDFCLDLEIVENPKGENYVLIISGYLDRLKEYINDDLNEITKQELNLIL…	CG481_00170	hypothetical protein
pCh23_53	pCh23	53	34643	34840	+	codon_start=1;inference=COORDINATES: similar to AA sequence:RefSeq:WP_000084750.1;locus_tag=CG481_RS00180;note=Derived by automated computational analysis using gene prediction method: Protein Homology.;old_locus_tag=CG481_00180;product=hypothetical protein;protein_id=WP_061112698.1;transl_table=11;translation=MFQWFQQKLGLIGVVITLLGLCFPAVFVKIGEEIKSFTVEYWLQLSIAVIIGLLVAIYLRVVHRE	CG481_00180	hypothetical protein
pCh23_53	pCh23	53	34942	35829	+	codon_start=1;inference=COORDINATES: similar to AA sequence:RefSeq:WP_000533760.1;locus_tag=CG481_RS00185;note=Derived by automated computational analysis using gene prediction method: Protein Homology.;old_locus_tag=CG481_00185;product=hypothetical protein;protein_id=WP_094398183.1;transl_table=11;translation=MGRSKSMRDAYYRSYASPSVRTEVNCHDVTKDMKNNGTFYCMECETQVVHAGGESPYYRLPSKDAEHDIDCDNYLPVDDTSERIRKL…	CG481_00185	hypothetical protein
pCh23_53	pCh23	53	36399	36644	+	codon_start=1;inference=COORDINATES: similar to AA sequence:RefSeq:WP_001258022.1;locus_tag=CG481_RS00190;note=Derived by automated computational analysis using gene prediction method: Protein Homology.;old_locus_tag=CG481_00190;product=hypothetical protein;protein_id=WP_094398184.1;transl_table=11;translation=MRSVDFKGLSEYDRRSLFEVRLNNDVEAATFLIRFNMNRRHVSFVEAYADKYDKCLVKVVFSSGLTKGEVEADITDVLSGM	CG481_00190	hypothetical protein
pCh23_53	pCh23	53	38069	38716	+	codon_start=1;inference=COORDINATES: similar to AA sequence:RefSeq:WP_000047970.1;locus_tag=CG481_RS00200;note=Derived by automated computational analysis using gene prediction method: Protein Homology.;old_locus_tag=CG481_00200;product=hypothetical protein;protein_id=WP_094398185.1;transl_table=11;translation=MSKTVGLLLNSYPYLEGKLNAYENVFTHDEALRALETEEERTFLKLLWFFKNPKENSFDINLLYQHLIGDKLAFALDLIAHYFRNDT…	CG481_00200	hypothetical protein
pCh23_53	pCh23	53	38755	39069	+	codon_start=1;inference=COORDINATES: similar to AA sequence:RefSeq:WP_000723571.1;locus_tag=CG481_RS00205;note=Derived by automated computational analysis using gene prediction method: Protein Homology.;old_locus_tag=CG481_00205;product=hypothetical protein;protein_id=WP_094398186.1;transl_table=11;translation=MKFVERPFYNIKGFDFGAVAWIIMFFVAPMVFWVIPAQARMGLTESIAYLFSLNFYNETNVSTNVLGQIQNKTFLMLNIGKITVWTW…	CG481_00205	hypothetical protein
pCh23_53	pCh23	53	41403	41687	-	codon_start=1;inference=COORDINATES: ab initio prediction:GeneMarkS%2B;locus_tag=CG481_RS00225;note=Derived by automated computational analysis using gene prediction method: GeneMarkS%2B.;old_locus_tag=CG481_00225;product=hypothetical protein;protein_id=WP_094398190.1;transl_table=11;translation=MKSYLISYDLIAPGQDYDKIEKKIETYPNYKRILESVWLVQSPKEAEDIAQELYRVTDNNDKIFVAKLETNPADKNAWWFNLDEEQTQWILKHL	CG481_00225	hypothetical protein
pCh23_53	pCh23	53	42520	42942	+	codon_start=1;inference=COORDINATES: similar to AA sequence:RefSeq:WP_000291478.1;locus_tag=CG481_RS00235;note=Derived by automated computational analysis using gene prediction method: Protein Homology.;old_locus_tag=CG481_00235;product=hypothetical protein;protein_id=WP_000291478.1;transl_table=11;translation=MYYKEGAGELFIMFRACQSINIRYLIKSYMWGILIYLFFRWVIPSDEIGMITLMTVNLIFFPFTRIVVSSIKNFFFADTMFMMTDKG…	CG481_00235	hypothetical protein
pCh23_53	pCh23	53	43334	43834	+	codon_start=1;inference=COORDINATES: similar to AA sequence:RefSeq:WP_000737661.1;locus_tag=CG481_RS00240;note=Derived by automated computational analysis using gene prediction method: Protein Homology.;old_locus_tag=CG481_00240;product=hypothetical protein;protein_id=WP_000737661.1;transl_table=11;translation=MKKLVSILLSALLLVGVAPTLSVFAEEESKEVTLTTVTEYSIVPEGLENVSVEELQRAGFSGGSATVTCKDIGHSLADCDTTYKVVN…	CG481_00240	hypothetical protein
pCh23_53	pCh23	53	43899	44204	-	codon_start=1;inference=COORDINATES: similar to AA sequence:RefSeq:WP_002081803.1;locus_tag=CG481_RS00245;note=Derived by automated computational analysis using gene prediction method: Protein Homology.;old_locus_tag=CG481_00245;product=hypothetical protein;protein_id=WP_002081803.1;transl_table=11;translation=MMSDYTSISRIDLVERFNFITIDLENKNFYIQVVDVKSNNVLLGITIDLENDTTKVAGNGSVKKYTDEEIEHLIIGLKITAQSCIDN…	CG481_00245	hypothetical protein
pCh23_53	pCh23	53	44591	45709	+	codon_start=1;inference=COORDINATES: similar to AA sequence:RefSeq:NP_830772.1;locus_tag=CG481_RS00250;note=Derived by automated computational analysis using gene prediction method: Protein Homology.;old_locus_tag=CG481_00250;product=hypothetical protein;protein_id=WP_001091696.1;transl_table=11;translation=MNTGVFVYEVVMQQLNDFYQLMLSQQLLKASELKKEIDEKIEQIKDAKEEEKQHQNLLLYYSLLDFKYRMLTDRVSIRKDSFDAINDSID…	CG481_00250	hypothetical protein
pCh23_53	pCh23	53	46172	46924	-	codon_start=1;inference=COORDINATES: similar to AA sequence:RefSeq:WP_010073121.1;locus_tag=CG481_RS00255;note=Derived by automated computational analysis using gene prediction method: Protein Homology.;old_locus_tag=CG481_00255;product=hypothetical protein;protein_id=WP_000255413.1;transl_table=11;translation=MVSVTQRISKVKQPRGGYIKPKDFIVTDLLDDNILNERENIHSSLVGLAVDYLTRFLNGAPIEDAFKISLMGAFNVKEIELANDLLF…	CG481_00255	hypothetical protein
pCh23_53	pCh23	53	48741	48950	-	codon_start=1;inference=COORDINATES: similar to AA sequence:RefSeq:WP_003275744.1;locus_tag=CG481_RS00265;note=Derived by automated computational analysis using gene prediction method: Protein Homology.;old_locus_tag=CG481_00265;product=hypothetical protein;protein_id=WP_094398202.1;transl_table=11;translation=MQGMLDGVSYRNTKDAELCLDDEIWNEWAAGRRGFTVVKRLIAFRLVTVFYEYSYYLKDNFSNLDLYKN	CG481_00265	hypothetical protein
pCh23_53	pCh23	53	49211	49639	-	codon_start=1;inference=COORDINATES: similar to AA sequence:RefSeq:WP_000645017.1;locus_tag=CG481_RS00270;note=Derived by automated computational analysis using gene prediction method: Protein Homology.;old_locus_tag=CG481_00270;product=hypothetical protein;protein_id=WP_094398191.1;transl_table=11;translation=MKAKTKPEQYGWKLKKVNDPEFWDWYENQDNIGESLFTLIKFFIKQYGTVDVKSFEAQQAMHRDLLMKDEFYQEFNRMKILLKDNTV…	CG481_00270	hypothetical protein
pCh23_53	pCh23	53	49654	50847	-	codon_start=1;inference=COORDINATES: similar to AA sequence:RefSeq:WP_000062290.1;locus_tag=CG481_RS00275;note=Derived by automated computational analysis using gene prediction method: Protein Homology.;old_locus_tag=CG481_00275;product=hypothetical protein;protein_id=WP_094398192.1;transl_table=11;translation=MSMLFNLKADIGNSKVKFKIEDKIEKVPSVYKRLFKPLDPSETNIEKCVVNLLDELQVHITSNTIKRSGQFLVGKRAMNFAKDTTTM…	CG481_00275	hypothetical protein
pCh23_53	pCh23	53	51841	52779	-	codon_start=1;inference=COORDINATES: similar to AA sequence:RefSeq:WP_000924963.1;locus_tag=CG481_RS00280;note=Derived by automated computational analysis using gene prediction method: Protein Homology.;old_locus_tag=CG481_00280;product=hypothetical protein;protein_id=WP_094398193.1;transl_table=11;translation=MLLKNFLLSKAKRELSPQLDRISTKPGNINKAVKKILKEIDSILLEEQGFTTEDISLQTPRKYKGLETILSYLVHEGFSCVKQDVIA…	CG481_00280	hypothetical protein
pCh25_53	pCh25	53	2200	2695	-	codon_start=1;inference=COORDINATES: similar to AA sequence:RefSeq:WP_002081807.1;locus_tag=CG482_RS22475;note=frameshifted%3B Derived by automated computational analysis using gene prediction method: Protein Homology.;old_locus_tag=CG482_22465;product=hypothetical protein;pseudo=;transl_table=11	CG482_22465	hypothetical protein
pCh25_53	pCh25	53	3275	3542	-	codon_start=1;inference=COORDINATES: similar to AA sequence:RefSeq:WP_000410279.1;locus_tag=CG482_RS22480;note=frameshifted%3B incomplete%3B partial in the middle of a contig%3B missing stop%3B Derived by automated computational analysis using gene prediction method: Protein Homology.;old_locus_tag=CG482_22470;product=hypothetical protein;pseudo=;transl_table=11	CG482_22470	hypothetical protein
pCh25_53	pCh25	53	4407	4609	-	codon_start=1;inference=COORDINATES: similar to AA sequence:RefSeq:WP_000551114.1;locus_tag=CG482_RS22495;note=frameshifted%3B Derived by automated computational analysis using gene prediction method: Protein Homology.;old_locus_tag=CG482_22485;product=hypothetical protein;pseudo=;transl_table=11	CG482_22485	hypothetical protein
pCh25_53	pCh25	53	8570	9507	+	codon_start=1;inference=COORDINATES: similar to AA sequence:RefSeq:WP_000924963.1;locus_tag=CG482_RS22520;note=frameshifted%3B Derived by automated computational analysis using gene prediction method: Protein Homology.;old_locus_tag=CG482_22510;product=hypothetical protein;pseudo=;transl_table=11	CG482_22510	hypothetical protein
pCh25_53	pCh25	53	10501	11694	+	codon_start=1;inference=COORDINATES: similar to AA sequence:RefSeq:WP_000062290.1;locus_tag=CG482_RS22525;note=Derived by automated computational analysis using gene prediction method: Protein Homology.;old_locus_tag=CG482_22515;product=hypothetical protein;protein_id=WP_094398192.1;transl_table=11;translation=MSMLFNLKADIGNSKVKFKIEDKIEKVPSVYKRLFKPLDPSETNIEKCVVNLLDELQVHITSNTIKRSGQFLVGKRAMNFAKDTTTM…	CG482_22515	hypothetical protein
pCh25_53	pCh25	53	11709	12137	+	codon_start=1;inference=COORDINATES: similar to AA sequence:RefSeq:WP_000645017.1;locus_tag=CG482_RS22530;note=Derived by automated computational analysis using gene prediction method: Protein Homology.;old_locus_tag=CG482_22520;product=hypothetical protein;protein_id=WP_094398191.1;transl_table=11;translation=MKAKTKPEQYGWKLKKVNDPEFWDWYENQDNIGESLFTLIKFFIKQYGTVDVKSFEAQQAMHRDLLMKDEFYQEFNRMKILLKDNTV…	CG482_22520	hypothetical protein
pCh25_53	pCh25	53	12398	12607	+	codon_start=1;inference=COORDINATES: similar to AA sequence:RefSeq:WP_003275744.1;locus_tag=CG482_RS22535;note=Derived by automated computational analysis using gene prediction method: Protein Homology.;old_locus_tag=CG482_22525;product=hypothetical protein;protein_id=WP_094398202.1;transl_table=11;translation=MQGMLDGVSYRNTKDAELCLDDEIWNEWAAGRRGFTVVKRLIAFRLVTVFYEYSYYLKDNFSNLDLYKN	CG482_22525	hypothetical protein
pCh25_53	pCh25	53	14424	15176	+	codon_start=1;inference=COORDINATES: similar to AA sequence:RefSeq:WP_010073121.1;locus_tag=CG482_RS22545;note=Derived by automated computational analysis using gene prediction method: Protein Homology.;old_locus_tag=CG482_22535;product=hypothetical protein;protein_id=WP_000255413.1;transl_table=11;translation=MVSVTQRISKVKQPRGGYIKPKDFIVTDLLDDNILNERENIHSSLVGLAVDYLTRFLNGAPIEDAFKISLMGAFNVKEIELANDLLF…	CG482_22535	hypothetical protein
pCh25_53	pCh25	53	15639	16757	-	codon_start=1;inference=COORDINATES: similar to AA sequence:RefSeq:NP_830772.1;locus_tag=CG482_RS22550;note=Derived by automated computational analysis using gene prediction method: Protein Homology.;old_locus_tag=CG482_22540;product=hypothetical protein;protein_id=WP_001091696.1;transl_table=11;translation=MNTGVFVYEVVMQQLNDFYQLMLSQQLLKASELKKEIDEKIEQIKDAKEEEKQHQNLLLYYSLLDFKYRMLTDRVSIRKDSFDAINDSID…	CG482_22540	hypothetical protein
pCh25_53	pCh25	53	17144	17449	+	codon_start=1;inference=COORDINATES: similar to AA sequence:RefSeq:WP_002081803.1;locus_tag=CG482_RS22555;note=Derived by automated computational analysis using gene prediction method: Protein Homology.;old_locus_tag=CG482_22545;product=hypothetical protein;protein_id=WP_002081803.1;transl_table=11;translation=MMSDYTSISRIDLVERFNFITIDLENKNFYIQVVDVKSNNVLLGITIDLENDTTKVAGNGSVKKYTDEEIEHLIIGLKITAQSCIDN…	CG482_22545	hypothetical protein
pCh25_53	pCh25	53	17514	18014	-	codon_start=1;inference=COORDINATES: similar to AA sequence:RefSeq:WP_000737661.1;locus_tag=CG482_RS22560;note=Derived by automated computational analysis using gene prediction method: Protein Homology.;old_locus_tag=CG482_22550;product=hypothetical protein;protein_id=WP_000737661.1;transl_table=11;translation=MKKLVSILLSALLLVGVAPTLSVFAEEESKEVTLTTVTEYSIVPEGLENVSVEELQRAGFSGGSATVTCKDIGHSLADCDTTYKVVN…	CG482_22550	hypothetical protein
pCh25_53	pCh25	53	18406	18828	-	codon_start=1;inference=COORDINATES: similar to AA sequence:RefSeq:WP_000291478.1;locus_tag=CG482_RS22565;note=Derived by automated computational analysis using gene prediction method: Protein Homology.;old_locus_tag=CG482_22555;product=hypothetical protein;protein_id=WP_000291478.1;transl_table=11;translation=MYYKEGAGELFIMFRACQSINIRYLIKSYMWGILIYLFFRWVIPSDEIGMITLMTVNLIFFPFTRIVVSSIKNFFFADTMFMMTDKG…	CG482_22555	hypothetical protein
pCh25_53	pCh25	53	19661	19945	+	codon_start=1;inference=COORDINATES: ab initio prediction:GeneMarkS%2B;locus_tag=CG482_RS22575;note=Derived by automated computational analysis using gene prediction method: GeneMarkS%2B.;old_locus_tag=CG482_22565;product=hypothetical protein;protein_id=WP_094398190.1;transl_table=11;translation=MKSYLISYDLIAPGQDYDKIEKKIETYPNYKRILESVWLVQSPKEAEDIAQELYRVTDNNDKIFVAKLETNPADKNAWWFNLDEEQTQWILKHL	CG482_22565	hypothetical protein
pCh25_53	pCh25	53	22281	22595	-	codon_start=1;inference=COORDINATES: similar to AA sequence:RefSeq:WP_000723571.1;locus_tag=CG482_RS22595;note=Derived by automated computational analysis using gene prediction method: Protein Homology.;old_locus_tag=CG482_22585;product=hypothetical protein;protein_id=WP_094398186.1;transl_table=11;translation=MKFVERPFYNIKGFDFGAVAWIIMFFVAPMVFWVIPAQARMGLTESIAYLFSLNFYNETNVSTNVLGQIQNKTFLMLNIGKITVWTW…	CG482_22585	hypothetical protein
pCh25_53	pCh25	53	22634	23281	-	codon_start=1;inference=COORDINATES: similar to AA sequence:RefSeq:WP_000047970.1;locus_tag=CG482_RS22600;note=Derived by automated computational analysis using gene prediction method: Protein Homology.;old_locus_tag=CG482_22590;product=hypothetical protein;protein_id=WP_094398185.1;transl_table=11;translation=MSKTVGLLLNSYPYLEGKLNAYENVFTHDEALRALETEEERTFLKLLWFFKNPKENSFDINLLYQHLIGDKLAFALDLIAHYFRNDT…	CG482_22590	hypothetical protein
pCh25_53	pCh25	53	24706	24951	-	codon_start=1;inference=COORDINATES: similar to AA sequence:RefSeq:WP_001258022.1;locus_tag=CG482_RS22610;note=Derived by automated computational analysis using gene prediction method: Protein Homology.;old_locus_tag=CG482_22600;product=hypothetical protein;protein_id=WP_094398184.1;transl_table=11;translation=MRSVDFKGLSEYDRRSLFEVRLNNDVEAATFLIRFNMNRRHVSFVEAYADKYDKCLVKVVFSSGLTKGEVEADITDVLSGM	CG482_22600	hypothetical protein
pCh25_53	pCh25	53	25521	26408	-	codon_start=1;inference=COORDINATES: similar to AA sequence:RefSeq:WP_000533760.1;locus_tag=CG482_RS22615;note=Derived by automated computational analysis using gene prediction method: Protein Homology.;old_locus_tag=CG482_22605;product=hypothetical protein;protein_id=WP_094398183.1;transl_table=11;translation=MGRSKSMRDAYYRSYASPSVRTEVNCHDVTKDMKNNGTFYCMECETQVVHAGGESPYYRLPSKDAEHDIDCDNYLPVDDTSERIRKL…	CG482_22605	hypothetical protein
pCh25_53	pCh25	53	26510	26707	-	codon_start=1;inference=COORDINATES: similar to AA sequence:RefSeq:WP_000084750.1;locus_tag=CG482_RS22620;note=Derived by automated computational analysis using gene prediction method: Protein Homology.;old_locus_tag=CG482_22610;product=hypothetical protein;protein_id=WP_061112698.1;transl_table=11;translation=MFQWFQQKLGLIGVVITLLGLCFPAVFVKIGEEIKSFTVEYWLQLSIAVIIGLLVAIYLRVVHRE	CG482_22610	hypothetical protein
pCh25_53	pCh25	53	27446	27814	-	codon_start=1;inference=COORDINATES: similar to AA sequence:RefSeq:WP_001132200.1;locus_tag=CG482_RS22630;note=Derived by automated computational analysis using gene prediction method: Protein Homology.;old_locus_tag=CG482_22620;product=hypothetical protein;protein_id=WP_061112697.1;transl_table=11;translation=MPMRIFNVKNGSHTEKQIKKLIDEGIVRLPMFEKEMAIIDFCLDLEIVENPKGENYVLIISGYLDRLKEYINDDLNEITKQELNLIL…	CG482_22620	hypothetical protein
pCh25_53	pCh25	53	27838	28386	-	codon_start=1;inference=COORDINATES: similar to AA sequence:RefSeq:WP_001004934.1;locus_tag=CG482_RS22635;note=Derived by automated computational analysis using gene prediction method: Protein Homology.;old_locus_tag=CG482_22625;product=hypothetical protein;protein_id=WP_061112696.1;transl_table=11;translation=MNENMTSNFLEVEEKLMNQSRKWGMDTELIRKQAIEANNEIIKELEEYETSNKQVALELTVRIIDLKQQNEMLKEPMEPVDHEVQEC…	CG482_22625	hypothetical protein
pCh25_53	pCh25	53	28454	28651	-	codon_start=1;inference=COORDINATES: similar to AA sequence:RefSeq:WP_000645901.1;locus_tag=CG482_RS22640;note=Derived by automated computational analysis using gene prediction method: Protein Homology.;old_locus_tag=CG482_22630;product=hypothetical protein;protein_id=WP_094398182.1;transl_table=11;translation=MQALNNNYKVLLCIIIGIVFNVWAYERPLIEAIFALAYLMLFLFIIFATCYFMLWSKVRKMRSEH	CG482_22630	hypothetical protein
pCh25_53	pCh25	53	28635	28859	-	codon_start=1;inference=COORDINATES: similar to AA sequence:RefSeq:WP_000714368.1;locus_tag=CG482_RS22645;note=Derived by automated computational analysis using gene prediction method: Protein Homology.;old_locus_tag=CG482_22635;product=hypothetical protein;protein_id=WP_094398314.1;transl_table=11;translation=MEQKGRKSTELGKGFKMKKFNLAYKEVRVFEVTVEAGTVEEAIKKFNRMSHQDRERVNRNITVQEREQGNASFK	CG482_22635	hypothetical protein
pCh25_53	pCh25	53	28840	29421	-	codon_start=1;inference=COORDINATES: similar to AA sequence:RefSeq:WP_000809634.1;locus_tag=CG482_RS22650;note=Derived by automated computational analysis using gene prediction method: Protein Homology.;old_locus_tag=CG482_22640;product=hypothetical protein;protein_id=WP_094398181.1;transl_table=11;translation=MKQILQIGVIIALSITSLTLWSSNSDLKGEAKQQKTKLTAKIKELKNENRELEERLQVLKENTQEKGQVVARNFVETLMTYDSNDKE…	CG482_22640	hypothetical protein
pCh25_53	pCh25	53	30619	34257	-	codon_start=1;inference=COORDINATES: similar to AA sequence:RefSeq:WP_000732771.1;locus_tag=CG482_RS22660;note=Derived by automated computational analysis using gene prediction method: Protein Homology.;old_locus_tag=CG482_22650;product=hypothetical protein;protein_id=WP_094398315.1;transl_table=11;translation=MKKLFPLFMAIFILFVGTVPNVAFAEDEPKASEANTISGNLFDKTKQEDFENVHYEIDTAPHKDDEKGFFSKAWGYMFGDDSVGKDI…	CG482_22650	hypothetical protein
pCh25_53	pCh25	53	34254	34769	-	codon_start=1;inference=COORDINATES: similar to AA sequence:RefSeq:WP_000875804.1;locus_tag=CG482_RS22665;note=Derived by automated computational analysis using gene prediction method: Protein Homology.;old_locus_tag=CG482_22655;product=hypothetical protein;protein_id=WP_061112691.1;transl_table=11;translation=MKYKRTLGYLVGAIVAGGLIVTTLTACQSTKSEVVDNQKLINIKAADKAALEYMKAYIELDNKKMNELHINEYEFLKKYNVTYPGAS…	CG482_22655	hypothetical protein
pCh25_53	pCh25	53	38016	38261	-	codon_start=1;inference=COORDINATES: similar to AA sequence:RefSeq:WP_001050788.1;locus_tag=CG482_RS22680;note=Derived by automated computational analysis using gene prediction method: Protein Homology.;old_locus_tag=CG482_22670;product=hypothetical protein;protein_id=WP_001050787.1;transl_table=11;translation=MNLLNNMILGFGLDGAYDWVKTQGKYALGIIIIGLVIFCIAKRAWGFLVTIVIAGGLGFFLVAAPETLEKVGSFLGGMLGM	CG482_22670	hypothetical protein
pCh25_53	pCh25	53	39228	39452	-	codon_start=1;inference=COORDINATES: similar to AA sequence:RefSeq:WP_000488267.1;locus_tag=CG482_RS22690;note=Derived by automated computational analysis using gene prediction method: Protein Homology.;old_locus_tag=CG482_22680;product=hypothetical protein;protein_id=WP_000488267.1;transl_table=11;translation=MFRFVLSTIVSFITAVIVLVVSKDFIFRRFPEAQPVYEEIKSMFLEIYGRYGWEGLLVVTVAVMGLSKAFDKKG	CG482_22680	hypothetical protein
pCh25_53	pCh25	53	39457	40290	-	codon_start=1;inference=COORDINATES: similar to AA sequence:RefSeq:WP_000480202.1;locus_tag=CG482_RS22695;note=Derived by automated computational analysis using gene prediction method: Protein Homology.;old_locus_tag=CG482_22685;product=hypothetical protein;protein_id=WP_061112688.1;transl_table=11;translation=MILTTEDEQLFMDIHTHIYLDFEYIRMKNYPNHKEKSIYARLAKLEKENYIKSERHPVASIRGKRRRSGNGSNIYTLDKYGVEMVRE…	CG482_22685	hypothetical protein
pCh25_53	pCh25	53	43278	43520	-	codon_start=1;inference=COORDINATES: similar to AA sequence:RefSeq:WP_003275708.1;locus_tag=CG482_RS22705;note=Derived by automated computational analysis using gene prediction method: Protein Homology.;old_locus_tag=CG482_22695;product=hypothetical protein;protein_id=WP_061112713.1;transl_table=11;translation=MCSSVDKVSQAYEMAKEIFNPKDQSENLVSHLNLTSFFVLCNGSHTRLEDQEEYMKAREKYIKYLKDQDIHFIDATRKSI	CG482_22695	hypothetical protein
pCh25_53	pCh25	53	43631	43999	-	codon_start=1;inference=COORDINATES: similar to AA sequence:RefSeq:WP_000637298.1;locus_tag=CG482_RS22710;note=Derived by automated computational analysis using gene prediction method: Protein Homology.;old_locus_tag=CG482_22700;product=hypothetical protein;protein_id=WP_061112686.1;transl_table=11;translation=MIVSNEIAGIQTKKQAYELARKMTKQVLHEGAGLTWIRTTQSFLSGAILYVKDKYKEKARLSDVREFVLQSEEKEGFLEHITDHLEK…	CG482_22700	hypothetical protein
pCh25_53	pCh25	53	45133	45399	-	codon_start=1;inference=COORDINATES: similar to AA sequence:RefSeq:WP_000853549.1;locus_tag=CG482_RS22720;note=Derived by automated computational analysis using gene prediction method: Protein Homology.;old_locus_tag=CG482_22710;product=hypothetical protein;protein_id=WP_000853492.1;transl_table=11;translation=MKTLEIKELKGSSKGKGSALLTRTKQWLKNESSDETSNKVSWTYIGLGMAVVVLVIMYPALKSGTFNVSNYFTSITGGAKSEPSGWSK	CG482_22710	hypothetical protein
pCh25_53	pCh25	53	45569	46462	-	codon_start=1;inference=COORDINATES: similar to AA sequence:RefSeq:WP_001055431.1;locus_tag=CG482_RS22725;note=Derived by automated computational analysis using gene prediction method: Protein Homology.;old_locus_tag=CG482_22715;product=hypothetical protein;protein_id=WP_061112684.1;transl_table=11;translation=MNLYPLILLFILVLLFVLVAYNLVLERQKSKRFQIYSIVKKSNVANKRQPILYTILYPILKLKKNWISQEREKELEKKLKKVNSSLT…	CG482_22715	hypothetical protein
pCh25_53	pCh25	53	46478	47425	-	codon_start=1;inference=COORDINATES: similar to AA sequence:RefSeq:WP_000231541.1;locus_tag=CG482_RS22730;note=Derived by automated computational analysis using gene prediction method: Protein Homology.;old_locus_tag=CG482_22720;product=hypothetical protein;protein_id=WP_080444358.1;transl_table=11;translation=MGFLNYLPYFLMAVSLFFVVNLVINLIQRKNRSKLFVTTEKDDGKIVKFLKKKGLYKWISPNYIMRESKDFNWNLSLRDYQIILIVG…	CG482_22720	hypothetical protein
pCh25_53	pCh25	53	48886	49701	-	codon_start=1;inference=COORDINATES: similar to AA sequence:RefSeq:WP_000516216.1;locus_tag=CG482_RS22740;note=Derived by automated computational analysis using gene prediction method: Protein Homology.;old_locus_tag=CG482_22730;product=hypothetical protein;protein_id=WP_094398201.1;transl_table=11;translation=MGKIIGIYGAQRGLGATTIGQSLTKVIANSNSKVLYIELDYLNATFAHKTAISHREKNMELFMEKAILENRMDIQKYVLKKDDVGDS…	CG482_22730	hypothetical protein
pCh25_53	pCh25	53	49717	50508	-	codon_start=1;inference=COORDINATES: similar to AA sequence:RefSeq:WP_002134136.1;locus_tag=CG482_RS22745;note=Derived by automated computational analysis using gene prediction method: Protein Homology.;old_locus_tag=CG482_22735;product=hypothetical protein;protein_id=WP_094398203.1;transl_table=11;translation=MKKLPKKTVSVLIAVGLVATIAGYENYRINSAINPTKVYYSKVDIPPRTKITKDMLQERVIPGDAIAPNAITNIKDLEGKYTVNGFG…	CG482_22735	hypothetical protein
pCh25_53	pCh25	53	50524	51012	-	codon_start=1;inference=COORDINATES: similar to AA sequence:RefSeq:WP_003275864.1;locus_tag=CG482_RS22750;note=Derived by automated computational analysis using gene prediction method: Protein Homology.;old_locus_tag=CG482_22740;product=hypothetical protein;protein_id=WP_003275864.1;transl_table=11;translation=MQLAFRTGFLYTKKYVGEVYKSMQPPKFVVIMLVLIGIMLFTASTGFMFAADTNEDNSLHQATATAMSKGINMGQLRVDEEITINEK…	CG482_22740	hypothetical protein
pCH3_53	pCH3	53	213	392	+	codon_start=1;inference=COORDINATES: ab initio prediction:GeneMarkS%2B;locus_tag=CG477_RS00465;note=Derived by automated computational analysis using gene prediction method: GeneMarkS%2B.;old_locus_tag=CG477_00465;product=hypothetical protein;protein_id=WP_094446174.1;transl_table=11;translation=MKSYLISYDLIAPGQDYDKIEKKIETYPNYKRILESVWLVQSPKEAEDIAQELYRVTEQ	CG477_00465	hypothetical protein
pCH3_53	pCH3	53	567	918	-	codon_start=1;inference=COORDINATES: similar to AA sequence:RefSeq:WP_000982065.1;locus_tag=CG477_RS00470;note=frameshifted%3B Derived by automated computational analysis using gene prediction method: Protein Homology.;old_locus_tag=CG477_00470;product=hypothetical protein;pseudo=;transl_table=11	CG477_00470	hypothetical protein
pCH3_53	pCH3	53	2830	3144	-	codon_start=1;inference=COORDINATES: similar to AA sequence:RefSeq:WP_000723571.1;locus_tag=CG477_RS00485;note=Derived by automated computational analysis using gene prediction method: Protein Homology.;old_locus_tag=CG477_00485;product=hypothetical protein;protein_id=WP_094398186.1;transl_table=11;translation=MKFVERPFYNIKGFDFGAVAWIIMFFVAPMVFWVIPAQARMGLTESIAYLFSLNFYNETNVSTNVLGQIQNKTFLMLNIGKITVWTW…	CG477_00485	hypothetical protein
pCH3_53	pCH3	53	3183	3830	-	codon_start=1;inference=COORDINATES: similar to AA sequence:RefSeq:WP_000047970.1;locus_tag=CG477_RS00490;note=Derived by automated computational analysis using gene prediction method: Protein Homology.;old_locus_tag=CG477_00490;product=hypothetical protein;protein_id=WP_094398185.1;transl_table=11;translation=MSKTVGLLLNSYPYLEGKLNAYENVFTHDEALRALETEEERTFLKLLWFFKNPKENSFDINLLYQHLIGDKLAFALDLIAHYFRNDT…	CG477_00490	hypothetical protein
pCH3_53	pCH3	53	5255	5500	-	codon_start=1;inference=COORDINATES: similar to AA sequence:RefSeq:WP_001258022.1;locus_tag=CG477_RS00500;note=Derived by automated computational analysis using gene prediction method: Protein Homology.;old_locus_tag=CG477_00500;product=hypothetical protein;protein_id=WP_094398184.1;transl_table=11;translation=MRSVDFKGLSEYDRRSLFEVRLNNDVEAATFLIRFNMNRRHVSFVEAYADKYDKCLVKVVFSSGLTKGEVEADITDVLSGM	CG477_00500	hypothetical protein
pCH3_53	pCH3	53	6070	6957	-	codon_start=1;inference=COORDINATES: similar to AA sequence:RefSeq:WP_000533760.1;locus_tag=CG477_RS00505;note=Derived by automated computational analysis using gene prediction method: Protein Homology.;old_locus_tag=CG477_00505;product=hypothetical protein;protein_id=WP_094398183.1;transl_table=11;translation=MGRSKSMRDAYYRSYASPSVRTEVNCHDVTKDMKNNGTFYCMECETQVVHAGGESPYYRLPSKDAEHDIDCDNYLPVDDTSERIRKL…	CG477_00505	hypothetical protein
pCH3_53	pCH3	53	7059	7256	-	codon_start=1;inference=COORDINATES: similar to AA sequence:RefSeq:WP_000084750.1;locus_tag=CG477_RS00510;note=Derived by automated computational analysis using gene prediction method: Protein Homology.;old_locus_tag=CG477_00510;product=hypothetical protein;protein_id=WP_061112698.1;transl_table=11;translation=MFQWFQQKLGLIGVVITLLGLCFPAVFVKIGEEIKSFTVEYWLQLSIAVIIGLLVAIYLRVVHRE	CG477_00510	hypothetical protein
pCH3_53	pCH3	53	7995	8363	-	codon_start=1;inference=COORDINATES: similar to AA sequence:RefSeq:WP_001132200.1;locus_tag=CG477_RS00520;note=Derived by automated computational analysis using gene prediction method: Protein Homology.;old_locus_tag=CG477_00520;product=hypothetical protein;protein_id=WP_061112697.1;transl_table=11;translation=MPMRIFNVKNGSHTEKQIKKLIDEGIVRLPMFEKEMAIIDFCLDLEIVENPKGENYVLIISGYLDRLKEYINDDLNEITKQELNLIL…	CG477_00520	hypothetical protein
pCH3_53	pCH3	53	8387	8935	-	codon_start=1;inference=COORDINATES: similar to AA sequence:RefSeq:WP_001004934.1;locus_tag=CG477_RS00525;note=Derived by automated computational analysis using gene prediction method: Protein Homology.;old_locus_tag=CG477_00525;product=hypothetical protein;protein_id=WP_061112696.1;transl_table=11;translation=MNENMTSNFLEVEEKLMNQSRKWGMDTELIRKQAIEANNEIIKELEEYETSNKQVALELTVRIIDLKQQNEMLKEPMEPVDHEVQEC…	CG477_00525	hypothetical protein
pCH3_53	pCH3	53	9003	9200	-	codon_start=1;inference=COORDINATES: similar to AA sequence:RefSeq:WP_000645901.1;locus_tag=CG477_RS00530;note=Derived by automated computational analysis using gene prediction method: Protein Homology.;old_locus_tag=CG477_00530;product=hypothetical protein;protein_id=WP_094398182.1;transl_table=11;translation=MQALNNNYKVLLCIIIGIVFNVWAYERPLIEAIFALAYLMLFLFIIFATCYFMLWSKVRKMRSEH	CG477_00530	hypothetical protein
pCH3_53	pCH3	53	9184	9408	-	codon_start=1;inference=COORDINATES: similar to AA sequence:RefSeq:WP_000714368.1;locus_tag=CG477_RS00535;note=Derived by automated computational analysis using gene prediction method: Protein Homology.;old_locus_tag=CG477_00535;product=hypothetical protein;protein_id=WP_094398314.1;transl_table=11;translation=MEQKGRKSTELGKGFKMKKFNLAYKEVRVFEVTVEAGTVEEAIKKFNRMSHQDRERVNRNITVQEREQGNASFK	CG477_00535	hypothetical protein
pCH3_53	pCH3	53	9389	9970	-	codon_start=1;inference=COORDINATES: similar to AA sequence:RefSeq:WP_000809634.1;locus_tag=CG477_RS00540;note=Derived by automated computational analysis using gene prediction method: Protein Homology.;old_locus_tag=CG477_00540;product=hypothetical protein;protein_id=WP_094398181.1;transl_table=11;translation=MKQILQIGVIIALSITSLTLWSSNSDLKGEAKQQKTKLTAKIKELKNENRELEERLQVLKENTQEKGQVVARNFVETLMTYDSNDKE…	CG477_00540	hypothetical protein
pCH3_53	pCH3	53	11168	14806	-	codon_start=1;inference=COORDINATES: similar to AA sequence:RefSeq:WP_000732771.1;locus_tag=CG477_RS00550;note=Derived by automated computational analysis using gene prediction method: Protein Homology.;old_locus_tag=CG477_00550;product=hypothetical protein;protein_id=WP_094398315.1;transl_table=11;translation=MKKLFPLFMAIFILFVGTVPNVAFAEDEPKASEANTISGNLFDKTKQEDFENVHYEIDTAPHKDDEKGFFSKAWGYMFGDDSVGKDI…	CG477_00550	hypothetical protein
pCH3_53	pCH3	53	14803	15318	-	codon_start=1;inference=COORDINATES: similar to AA sequence:RefSeq:WP_000875804.1;locus_tag=CG477_RS00555;note=Derived by automated computational analysis using gene prediction method: Protein Homology.;old_locus_tag=CG477_00555;product=hypothetical protein;protein_id=WP_061112691.1;transl_table=11;translation=MKYKRTLGYLVGAIVAGGLIVTTLTACQSTKSEVVDNQKLINIKAADKAALEYMKAYIELDNKKMNELHINEYEFLKKYNVTYPGAS…	CG477_00555	hypothetical protein
pCH3_53	pCH3	53	18565	18810	-	codon_start=1;inference=COORDINATES: similar to AA sequence:RefSeq:WP_001050788.1;locus_tag=CG477_RS00570;note=Derived by automated computational analysis using gene prediction method: Protein Homology.;old_locus_tag=CG477_00570;product=hypothetical protein;protein_id=WP_001050787.1;transl_table=11;translation=MNLLNNMILGFGLDGAYDWVKTQGKYALGIIIIGLVIFCIAKRAWGFLVTIVIAGGLGFFLVAAPETLEKVGSFLGGMLGM	CG477_00570	hypothetical protein
pCH3_53	pCH3	53	19777	20001	-	codon_start=1;inference=COORDINATES: similar to AA sequence:RefSeq:WP_000488267.1;locus_tag=CG477_RS00580;note=Derived by automated computational analysis using gene prediction method: Protein Homology.;old_locus_tag=CG477_00580;product=hypothetical protein;protein_id=WP_000488267.1;transl_table=11;translation=MFRFVLSTIVSFITAVIVLVVSKDFIFRRFPEAQPVYEEIKSMFLEIYGRYGWEGLLVVTVAVMGLSKAFDKKG	CG477_00580	hypothetical protein
pCH3_53	pCH3	53	20006	20839	-	codon_start=1;inference=COORDINATES: similar to AA sequence:RefSeq:WP_000480202.1;locus_tag=CG477_RS00585;note=Derived by automated computational analysis using gene prediction method: Protein Homology.;old_locus_tag=CG477_00585;product=hypothetical protein;protein_id=WP_061112688.1;transl_table=11;translation=MILTTEDEQLFMDIHTHIYLDFEYIRMKNYPNHKEKSIYARLAKLEKENYIKSERHPVASIRGKRRRSGNGSNIYTLDKYGVEMVRE…	CG477_00585	hypothetical protein
pCH3_53	pCH3	53	23788	24030	-	codon_start=1;inference=COORDINATES: similar to AA sequence:RefSeq:WP_003275708.1;locus_tag=CG477_RS00595;note=Derived by automated computational analysis using gene prediction method: Protein Homology.;old_locus_tag=CG477_00595;product=hypothetical protein;protein_id=WP_061112713.1;transl_table=11;translation=MCSSVDKVSQAYEMAKEIFNPKDQSENLVSHLNLTSFFVLCNGSHTRLEDQEEYMKAREKYIKYLKDQDIHFIDATRKSI	CG477_00595	hypothetical protein
pCH3_53	pCH3	53	24141	24509	-	codon_start=1;inference=COORDINATES: similar to AA sequence:RefSeq:WP_000637298.1;locus_tag=CG477_RS00600;note=Derived by automated computational analysis using gene prediction method: Protein Homology.;old_locus_tag=CG477_00600;product=hypothetical protein;protein_id=WP_061112686.1;transl_table=11;translation=MIVSNEIAGIQTKKQAYELARKMTKQVLHEGAGLTWIRTTQSFLSGAILYVKDKYKEKARLSDVREFVLQSEEKEGFLEHITDHLEK…	CG477_00600	hypothetical protein
pCH3_53	pCH3	53	25643	25909	-	codon_start=1;inference=COORDINATES: similar to AA sequence:RefSeq:WP_000853549.1;locus_tag=CG477_RS00610;note=Derived by automated computational analysis using gene prediction method: Protein Homology.;old_locus_tag=CG477_00610;product=hypothetical protein;protein_id=WP_000853492.1;transl_table=11;translation=MKTLEIKELKGSSKGKGSALLTRTKQWLKNESSDETSNKVSWTYIGLGMAVVVLVIMYPALKSGTFNVSNYFTSITGGAKSEPSGWSK	CG477_00610	hypothetical protein
pCH3_53	pCH3	53	26079	26972	-	codon_start=1;inference=COORDINATES: similar to AA sequence:RefSeq:WP_001055431.1;locus_tag=CG477_RS00615;note=Derived by automated computational analysis using gene prediction method: Protein Homology.;old_locus_tag=CG477_00615;product=hypothetical protein;protein_id=WP_061112684.1;transl_table=11;translation=MNLYPLILLFILVLLFVLVAYNLVLERQKSKRFQIYSIVKKSNVANKRQPILYTILYPILKLKKNWISQEREKELEKKLKKVNSSLT…	CG477_00615	hypothetical protein
pCH3_53	pCH3	53	26988	27935	-	codon_start=1;inference=COORDINATES: similar to AA sequence:RefSeq:WP_000231541.1;locus_tag=CG477_RS00620;note=Derived by automated computational analysis using gene prediction method: Protein Homology.;old_locus_tag=CG477_00620;product=hypothetical protein;protein_id=WP_080444358.1;transl_table=11;translation=MGFLNYLPYFLMAVSLFFVVNLVINLIQRKNRSKLFVTTEKDDGKIVKFLKKKGLYKWISPNYIMRESKDFNWNLSLRDYQIILIVG…	CG477_00620	hypothetical protein
pCH3_53	pCH3	53	29396	30211	-	codon_start=1;inference=COORDINATES: similar to AA sequence:RefSeq:WP_000516216.1;locus_tag=CG477_RS00630;note=Derived by automated computational analysis using gene prediction method: Protein Homology.;old_locus_tag=CG477_00630;product=hypothetical protein;protein_id=WP_094398201.1;transl_table=11;translation=MGKIIGIYGAQRGLGATTIGQSLTKVIANSNSKVLYIELDYLNATFAHKTAISHREKNMELFMEKAILENRMDIQKYVLKKDDVGDS…	CG477_00630	hypothetical protein
pCH3_53	pCH3	53	30227	31018	-	codon_start=1;inference=COORDINATES: similar to AA sequence:RefSeq:WP_002134136.1;locus_tag=CG477_RS00635;note=Derived by automated computational analysis using gene prediction method: Protein Homology.;old_locus_tag=CG477_00635;product=hypothetical protein;protein_id=WP_094398203.1;transl_table=11;translation=MKKLPKKTVSVLIAVGLVATIAGYENYRINSAINPTKVYYSKVDIPPRTKITKDMLQERVIPGDAIAPNAITNIKDLEGKYTVNGFG…	CG477_00635	hypothetical protein
pCH3_53	pCH3	53	31034	31522	-	codon_start=1;inference=COORDINATES: similar to AA sequence:RefSeq:WP_003275864.1;locus_tag=CG477_RS00640;note=Derived by automated computational analysis using gene prediction method: Protein Homology.;old_locus_tag=CG477_00640;product=hypothetical protein;protein_id=WP_003275864.1;transl_table=11;translation=MQLAFRTGFLYTKKYVGEVYKSMQPPKFVVIMLVLIGIMLFTASTGFMFAADTNEDNSLHQATATAMSKGINMGQLRVDEEITINEK…	CG477_00640	hypothetical protein
pCH3_53	pCH3	53	35775	36275	-	codon_start=1;inference=COORDINATES: similar to AA sequence:RefSeq:WP_002081807.1;locus_tag=CG477_RS00655;note=Derived by automated computational analysis using gene prediction method: Protein Homology.;old_locus_tag=CG477_00655;product=hypothetical protein;protein_id=WP_002081807.1;transl_table=11;translation=MDLKYLITKNYWHLIFFSLSIVLCVIQNKNVLALLVIAIVALIIGVLIREKMPLAKFSPGDTKMIVISSMYLYILGSLKIHWLLIPI…	CG477_00655	hypothetical protein
pCH3_53	pCH3	53	36853	37107	-	codon_start=1;inference=COORDINATES: similar to AA sequence:RefSeq:WP_000410279.1;locus_tag=CG477_RS00660;note=Derived by automated computational analysis using gene prediction method: Protein Homology.;old_locus_tag=CG477_00660;product=hypothetical protein;protein_id=WP_000410281.1;transl_table=11;translation=MEKESRLTFYDVSCKAHSVKTFDGKTYQLRGAVAIENKTGEIVKIAQVYYKVRSVVDKNNNLIAKRKNPEDELVVIRKPKKIAE	CG477_00660	hypothetical protein
pCH3_53	pCH3	53	42222	43160	+	codon_start=1;inference=COORDINATES: similar to AA sequence:RefSeq:WP_000924963.1;locus_tag=CG477_RS00695;note=Derived by automated computational analysis using gene prediction method: Protein Homology.;old_locus_tag=CG477_00695;product=hypothetical protein;protein_id=WP_094398193.1;transl_table=11;translation=MLLKNFLLSKAKRELSPQLDRISTKPGNINKAVKKILKEIDSILLEEQGFTTEDISLQTPRKYKGLETILSYLVHEGFSCVKQDVIA…	CG477_00695	hypothetical protein
pCH3_53	pCH3	53	44154	45347	+	codon_start=1;inference=COORDINATES: similar to AA sequence:RefSeq:WP_000062290.1;locus_tag=CG477_RS00700;note=Derived by automated computational analysis using gene prediction method: Protein Homology.;old_locus_tag=CG477_00700;product=hypothetical protein;protein_id=WP_094398192.1;transl_table=11;translation=MSMLFNLKADIGNSKVKFKIEDKIEKVPSVYKRLFKPLDPSETNIEKCVVNLLDELQVHITSNTIKRSGQFLVGKRAMNFAKDTTTM…	CG477_00700	hypothetical protein
pCH3_53	pCH3	53	45362	45790	+	codon_start=1;inference=COORDINATES: similar to AA sequence:RefSeq:WP_000645017.1;locus_tag=CG477_RS00705;note=Derived by automated computational analysis using gene prediction method: Protein Homology.;old_locus_tag=CG477_00705;product=hypothetical protein;protein_id=WP_094398191.1;transl_table=11;translation=MKAKTKPEQYGWKLKKVNDPEFWDWYENQDNIGESLFTLIKFFIKQYGTVDVKSFEAQQAMHRDLLMKDEFYQEFNRMKILLKDNTV…	CG477_00705	hypothetical protein
pCH3_53	pCH3	53	46051	46260	+	codon_start=1;inference=COORDINATES: similar to AA sequence:RefSeq:WP_003275744.1;locus_tag=CG477_RS00710;note=Derived by automated computational analysis using gene prediction method: Protein Homology.;old_locus_tag=CG477_00710;product=hypothetical protein;protein_id=WP_094398202.1;transl_table=11;translation=MQGMLDGVSYRNTKDAELCLDDEIWNEWAAGRRGFTVVKRLIAFRLVTVFYEYSYYLKDNFSNLDLYKN	CG477_00710	hypothetical protein
pCH3_53	pCH3	53	48077	48829	+	codon_start=1;inference=COORDINATES: similar to AA sequence:RefSeq:WP_010073121.1;locus_tag=CG477_RS00720;note=Derived by automated computational analysis using gene prediction method: Protein Homology.;old_locus_tag=CG477_00720;product=hypothetical protein;protein_id=WP_000255413.1;transl_table=11;translation=MVSVTQRISKVKQPRGGYIKPKDFIVTDLLDDNILNERENIHSSLVGLAVDYLTRFLNGAPIEDAFKISLMGAFNVKEIELANDLLF…	CG477_00720	hypothetical protein
pCH3_53	pCH3	53	49292	50410	-	codon_start=1;inference=COORDINATES: similar to AA sequence:RefSeq:NP_830772.1;locus_tag=CG477_RS00725;note=Derived by automated computational analysis using gene prediction method: Protein Homology.;old_locus_tag=CG477_00725;product=hypothetical protein;protein_id=WP_001091696.1;transl_table=11;translation=MNTGVFVYEVVMQQLNDFYQLMLSQQLLKASELKKEIDEKIEQIKDAKEEEKQHQNLLLYYSLLDFKYRMLTDRVSIRKDSFDAINDSID…	CG477_00725	hypothetical protein
pCH3_53	pCH3	53	50797	51102	+	codon_start=1;inference=COORDINATES: similar to AA sequence:RefSeq:WP_002081803.1;locus_tag=CG477_RS00730;note=Derived by automated computational analysis using gene prediction method: Protein Homology.;old_locus_tag=CG477_00730;product=hypothetical protein;protein_id=WP_002081803.1;transl_table=11;translation=MMSDYTSISRIDLVERFNFITIDLENKNFYIQVVDVKSNNVLLGITIDLENDTTKVAGNGSVKKYTDEEIEHLIIGLKITAQSCIDN…	CG477_00730	hypothetical protein
pCH3_53	pCH3	53	51167	51667	-	codon_start=1;inference=COORDINATES: similar to AA sequence:RefSeq:WP_000737661.1;locus_tag=CG477_RS00735;note=Derived by automated computational analysis using gene prediction method: Protein Homology.;old_locus_tag=CG477_00735;product=hypothetical protein;protein_id=WP_000737661.1;transl_table=11;translation=MKKLVSILLSALLLVGVAPTLSVFAEEESKEVTLTTVTEYSIVPEGLENVSVEELQRAGFSGGSATVTCKDIGHSLADCDTTYKVVN…	CG477_00735	hypothetical protein
pCH3_53	pCH3	53	52059	52481	-	codon_start=1;inference=COORDINATES: similar to AA sequence:RefSeq:WP_000291478.1;locus_tag=CG477_RS00740;note=Derived by automated computational analysis using gene prediction method: Protein Homology.;old_locus_tag=CG477_00740;product=hypothetical protein;protein_id=WP_000291478.1;transl_table=11;translation=MYYKEGAGELFIMFRACQSINIRYLIKSYMWGILIYLFFRWVIPSDEIGMITLMTVNLIFFPFTRIVVSSIKNFFFADTMFMMTDKG…	CG477_00740	hypothetical protein
pCh38_53	pCh38	53	28	210	+	codon_start=1;inference=COORDINATES: ab initio prediction:GeneMarkS%2B;locus_tag=CG483_RS00470;note=Derived by automated computational analysis using gene prediction method: GeneMarkS%2B.;old_locus_tag=CG483_00470;product=hypothetical protein;protein_id=WP_094484671.1;transl_table=11;translation=MYEVVMQQLNDFYQLMLSQQLLKASELKKEIDEKIEQIKDAKEEEKQHQNLLLYYFFTRF	CG483_00470	hypothetical protein
pCh38_53	pCh38	53	218	1127	+	codon_start=1;inference=COORDINATES: similar to AA sequence:RefSeq:WP_002163874.1;locus_tag=CG483_RS00475;note=frameshifted%3B Derived by automated computational analysis using gene prediction method: Protein Homology.;old_locus_tag=CG483_00475;product=hypothetical protein;pseudo=;transl_table=11	CG483_00475	hypothetical protein
pCh38_53	pCh38	53	1590	2342	-	codon_start=1;inference=COORDINATES: similar to AA sequence:RefSeq:WP_010073121.1;locus_tag=CG483_RS00480;note=Derived by automated computational analysis using gene prediction method: Protein Homology.;old_locus_tag=CG483_00480;product=hypothetical protein;protein_id=WP_000255413.1;transl_table=11;translation=MVSVTQRISKVKQPRGGYIKPKDFIVTDLLDDNILNERENIHSSLVGLAVDYLTRFLNGAPIEDAFKISLMGAFNVKEIELANDLLF…	CG483_00480	hypothetical protein
pCh38_53	pCh38	53	4159	4368	-	codon_start=1;inference=COORDINATES: similar to AA sequence:RefSeq:WP_003275744.1;locus_tag=CG483_RS00490;note=Derived by automated computational analysis using gene prediction method: Protein Homology.;old_locus_tag=CG483_00490;product=hypothetical protein;protein_id=WP_094398202.1;transl_table=11;translation=MQGMLDGVSYRNTKDAELCLDDEIWNEWAAGRRGFTVVKRLIAFRLVTVFYEYSYYLKDNFSNLDLYKN	CG483_00490	hypothetical protein
pCh38_53	pCh38	53	4629	5057	-	codon_start=1;inference=COORDINATES: similar to AA sequence:RefSeq:WP_000645017.1;locus_tag=CG483_RS00495;note=Derived by automated computational analysis using gene prediction method: Protein Homology.;old_locus_tag=CG483_00495;product=hypothetical protein;protein_id=WP_094398191.1;transl_table=11;translation=MKAKTKPEQYGWKLKKVNDPEFWDWYENQDNIGESLFTLIKFFIKQYGTVDVKSFEAQQAMHRDLLMKDEFYQEFNRMKILLKDNTV…	CG483_00495	hypothetical protein
pCh38_53	pCh38	53	5072	6265	-	codon_start=1;inference=COORDINATES: similar to AA sequence:RefSeq:WP_000062290.1;locus_tag=CG483_RS00500;note=Derived by automated computational analysis using gene prediction method: Protein Homology.;old_locus_tag=CG483_00500;product=hypothetical protein;protein_id=WP_094398192.1;transl_table=11;translation=MSMLFNLKADIGNSKVKFKIEDKIEKVPSVYKRLFKPLDPSETNIEKCVVNLLDELQVHITSNTIKRSGQFLVGKRAMNFAKDTTTM…	CG483_00500	hypothetical protein
pCh38_53	pCh38	53	7259	8197	-	codon_start=1;inference=COORDINATES: similar to AA sequence:RefSeq:WP_000924963.1;locus_tag=CG483_RS00505;note=Derived by automated computational analysis using gene prediction method: Protein Homology.;old_locus_tag=CG483_00505;product=hypothetical protein;protein_id=WP_094398193.1;transl_table=11;translation=MLLKNFLLSKAKRELSPQLDRISTKPGNINKAVKKILKEIDSILLEEQGFTTEDISLQTPRKYKGLETILSYLVHEGFSCVKQDVIA…	CG483_00505	hypothetical protein
pCh38_53	pCh38	53	13312	13566	+	codon_start=1;inference=COORDINATES: similar to AA sequence:RefSeq:WP_000410279.1;locus_tag=CG483_RS00540;note=Derived by automated computational analysis using gene prediction method: Protein Homology.;old_locus_tag=CG483_00540;product=hypothetical protein;protein_id=WP_000410281.1;transl_table=11;translation=MEKESRLTFYDVSCKAHSVKTFDGKTYQLRGAVAIENKTGEIVKIAQVYYKVRSVVDKNNNLIAKRKNPEDELVVIRKPKKIAE	CG483_00540	hypothetical protein
pCh38_53	pCh38	53	14144	14644	+	codon_start=1;inference=COORDINATES: similar to AA sequence:RefSeq:WP_002081807.1;locus_tag=CG483_RS00545;note=Derived by automated computational analysis using gene prediction method: Protein Homology.;old_locus_tag=CG483_00545;product=hypothetical protein;protein_id=WP_002081807.1;transl_table=11;translation=MDLKYLITKNYWHLIFFSLSIVLCVIQNKNVLALLVIAIVALIIGVLIREKMPLAKFSPGDTKMIVISSMYLYILGSLKIHWLLIPI…	CG483_00545	hypothetical protein
pCh38_53	pCh38	53	18897	19385	+	codon_start=1;inference=COORDINATES: similar to AA sequence:RefSeq:WP_003275864.1;locus_tag=CG483_RS00560;note=Derived by automated computational analysis using gene prediction method: Protein Homology.;old_locus_tag=CG483_00560;product=hypothetical protein;protein_id=WP_003275864.1;transl_table=11;translation=MQLAFRTGFLYTKKYVGEVYKSMQPPKFVVIMLVLIGIMLFTASTGFMFAADTNEDNSLHQATATAMSKGINMGQLRVDEEITINEK…	CG483_00560	hypothetical protein
pCh38_53	pCh38	53	19401	20192	+	codon_start=1;inference=COORDINATES: similar to AA sequence:RefSeq:WP_002134136.1;locus_tag=CG483_RS00565;note=Derived by automated computational analysis using gene prediction method: Protein Homology.;old_locus_tag=CG483_00565;product=hypothetical protein;protein_id=WP_094398203.1;transl_table=11;translation=MKKLPKKTVSVLIAVGLVATIAGYENYRINSAINPTKVYYSKVDIPPRTKITKDMLQERVIPGDAIAPNAITNIKDLEGKYTVNGFG…	CG483_00565	hypothetical protein
pCh38_53	pCh38	53	20208	21023	+	codon_start=1;inference=COORDINATES: similar to AA sequence:RefSeq:WP_000516216.1;locus_tag=CG483_RS00570;note=Derived by automated computational analysis using gene prediction method: Protein Homology.;old_locus_tag=CG483_00570;product=hypothetical protein;protein_id=WP_094398201.1;transl_table=11;translation=MGKIIGIYGAQRGLGATTIGQSLTKVIANSNSKVLYIELDYLNATFAHKTAISHREKNMELFMEKAILENRMDIQKYVLKKDDVGDS…	CG483_00570	hypothetical protein
pCh38_53	pCh38	53	22484	23431	+	codon_start=1;inference=COORDINATES: similar to AA sequence:RefSeq:WP_000231541.1;locus_tag=CG483_RS00580;note=Derived by automated computational analysis using gene prediction method: Protein Homology.;old_locus_tag=CG483_00580;product=hypothetical protein;protein_id=WP_080444358.1;transl_table=11;translation=MGFLNYLPYFLMAVSLFFVVNLVINLIQRKNRSKLFVTTEKDDGKIVKFLKKKGLYKWISPNYIMRESKDFNWNLSLRDYQIILIVG…	CG483_00580	hypothetical protein
pCh38_53	pCh38	53	23447	24340	+	codon_start=1;inference=COORDINATES: similar to AA sequence:RefSeq:WP_001055431.1;locus_tag=CG483_RS00585;note=Derived by automated computational analysis using gene prediction method: Protein Homology.;old_locus_tag=CG483_00585;product=hypothetical protein;protein_id=WP_061112684.1;transl_table=11;translation=MNLYPLILLFILVLLFVLVAYNLVLERQKSKRFQIYSIVKKSNVANKRQPILYTILYPILKLKKNWISQEREKELEKKLKKVNSSLT…	CG483_00585	hypothetical protein
pCh38_53	pCh38	53	24510	24776	+	codon_start=1;inference=COORDINATES: similar to AA sequence:RefSeq:WP_000853549.1;locus_tag=CG483_RS00590;note=Derived by automated computational analysis using gene prediction method: Protein Homology.;old_locus_tag=CG483_00590;product=hypothetical protein;protein_id=WP_000853492.1;transl_table=11;translation=MKTLEIKELKGSSKGKGSALLTRTKQWLKNESSDETSNKVSWTYIGLGMAVVVLVIMYPALKSGTFNVSNYFTSITGGAKSEPSGWSK	CG483_00590	hypothetical protein
pCh38_53	pCh38	53	25910	26278	+	codon_start=1;inference=COORDINATES: similar to AA sequence:RefSeq:WP_000637298.1;locus_tag=CG483_RS00600;note=Derived by automated computational analysis using gene prediction method: Protein Homology.;old_locus_tag=CG483_00600;product=hypothetical protein;protein_id=WP_061112686.1;transl_table=11;translation=MIVSNEIAGIQTKKQAYELARKMTKQVLHEGAGLTWIRTTQSFLSGAILYVKDKYKEKARLSDVREFVLQSEEKEGFLEHITDHLEK…	CG483_00600	hypothetical protein
pCh38_53	pCh38	53	26389	26631	+	codon_start=1;inference=COORDINATES: similar to AA sequence:RefSeq:WP_003275708.1;locus_tag=CG483_RS00605;note=Derived by automated computational analysis using gene prediction method: Protein Homology.;old_locus_tag=CG483_00605;product=hypothetical protein;protein_id=WP_061112713.1;transl_table=11;translation=MCSSVDKVSQAYEMAKEIFNPKDQSENLVSHLNLTSFFVLCNGSHTRLEDQEEYMKAREKYIKYLKDQDIHFIDATRKSI	CG483_00605	hypothetical protein
pCh38_53	pCh38	53	29580	30413	+	codon_start=1;inference=COORDINATES: similar to AA sequence:RefSeq:WP_000480202.1;locus_tag=CG483_RS00615;note=Derived by automated computational analysis using gene prediction method: Protein Homology.;old_locus_tag=CG483_00615;product=hypothetical protein;protein_id=WP_061112688.1;transl_table=11;translation=MILTTEDEQLFMDIHTHIYLDFEYIRMKNYPNHKEKSIYARLAKLEKENYIKSERHPVASIRGKRRRSGNGSNIYTLDKYGVEMVRE…	CG483_00615	hypothetical protein
pCh38_53	pCh38	53	30418	30642	+	codon_start=1;inference=COORDINATES: similar to AA sequence:RefSeq:WP_000488267.1;locus_tag=CG483_RS00620;note=Derived by automated computational analysis using gene prediction method: Protein Homology.;old_locus_tag=CG483_00620;product=hypothetical protein;protein_id=WP_000488267.1;transl_table=11;translation=MFRFVLSTIVSFITAVIVLVVSKDFIFRRFPEAQPVYEEIKSMFLEIYGRYGWEGLLVVTVAVMGLSKAFDKKG	CG483_00620	hypothetical protein
pCh38_53	pCh38	53	31609	31854	+	codon_start=1;inference=COORDINATES: similar to AA sequence:RefSeq:WP_001050788.1;locus_tag=CG483_RS00630;note=Derived by automated computational analysis using gene prediction method: Protein Homology.;old_locus_tag=CG483_00630;product=hypothetical protein;protein_id=WP_001050787.1;transl_table=11;translation=MNLLNNMILGFGLDGAYDWVKTQGKYALGIIIIGLVIFCIAKRAWGFLVTIVIAGGLGFFLVAAPETLEKVGSFLGGMLGM	CG483_00630	hypothetical protein
pCh38_53	pCh38	53	35101	35616	+	codon_start=1;inference=COORDINATES: similar to AA sequence:RefSeq:WP_000875804.1;locus_tag=CG483_RS00645;note=Derived by automated computational analysis using gene prediction method: Protein Homology.;old_locus_tag=CG483_00645;product=hypothetical protein;protein_id=WP_061112691.1;transl_table=11;translation=MKYKRTLGYLVGAIVAGGLIVTTLTACQSTKSEVVDNQKLINIKAADKAALEYMKAYIELDNKKMNELHINEYEFLKKYNVTYPGAS…	CG483_00645	hypothetical protein
pCh38_53	pCh38	53	35613	39251	+	codon_start=1;inference=COORDINATES: similar to AA sequence:RefSeq:WP_000732771.1;locus_tag=CG483_RS00650;note=Derived by automated computational analysis using gene prediction method: Protein Homology.;old_locus_tag=CG483_00650;product=hypothetical protein;protein_id=WP_094398315.1;transl_table=11;translation=MKKLFPLFMAIFILFVGTVPNVAFAEDEPKASEANTISGNLFDKTKQEDFENVHYEIDTAPHKDDEKGFFSKAWGYMFGDDSVGKDI…	CG483_00650	hypothetical protein
pCh38_53	pCh38	53	40449	41030	+	codon_start=1;inference=COORDINATES: similar to AA sequence:RefSeq:WP_000809634.1;locus_tag=CG483_RS00660;note=Derived by automated computational analysis using gene prediction method: Protein Homology.;old_locus_tag=CG483_00660;product=hypothetical protein;protein_id=WP_094398181.1;transl_table=11;translation=MKQILQIGVIIALSITSLTLWSSNSDLKGEAKQQKTKLTAKIKELKNENRELEERLQVLKENTQEKGQVVARNFVETLMTYDSNDKE…	CG483_00660	hypothetical protein
pCh38_53	pCh38	53	41219	41416	+	codon_start=1;inference=COORDINATES: similar to AA sequence:RefSeq:WP_000645901.1;locus_tag=CG483_RS00665;note=Derived by automated computational analysis using gene prediction method: Protein Homology.;old_locus_tag=CG483_00665;product=hypothetical protein;protein_id=WP_094398182.1;transl_table=11;translation=MQALNNNYKVLLCIIIGIVFNVWAYERPLIEAIFALAYLMLFLFIIFATCYFMLWSKVRKMRSEH	CG483_00665	hypothetical protein
pCh38_53	pCh38	53	41484	42032	+	codon_start=1;inference=COORDINATES: similar to AA sequence:RefSeq:WP_001004934.1;locus_tag=CG483_RS00670;note=Derived by automated computational analysis using gene prediction method: Protein Homology.;old_locus_tag=CG483_00670;product=hypothetical protein;protein_id=WP_061112696.1;transl_table=11;translation=MNENMTSNFLEVEEKLMNQSRKWGMDTELIRKQAIEANNEIIKELEEYETSNKQVALELTVRIIDLKQQNEMLKEPMEPVDHEVQEC…	CG483_00670	hypothetical protein
pCh38_53	pCh38	53	42056	42424	+	codon_start=1;inference=COORDINATES: similar to AA sequence:RefSeq:WP_001132200.1;locus_tag=CG483_RS00675;note=Derived by automated computational analysis using gene prediction method: Protein Homology.;old_locus_tag=CG483_00675;product=hypothetical protein;protein_id=WP_061112697.1;transl_table=11;translation=MPMRIFNVKNGSHTEKQIKKLIDEGIVRLPMFEKEMAIIDFCLDLEIVENPKGENYVLIISGYLDRLKEYINDDLNEITKQELNLIL…	CG483_00675	hypothetical protein
pCh38_53	pCh38	53	43163	43360	+	codon_start=1;inference=COORDINATES: similar to AA sequence:RefSeq:WP_000084750.1;locus_tag=CG483_RS00685;note=Derived by automated computational analysis using gene prediction method: Protein Homology.;old_locus_tag=CG483_00685;product=hypothetical protein;protein_id=WP_061112698.1;transl_table=11;translation=MFQWFQQKLGLIGVVITLLGLCFPAVFVKIGEEIKSFTVEYWLQLSIAVIIGLLVAIYLRVVHRE	CG483_00685	hypothetical protein
pCh38_53	pCh38	53	43462	44349	+	codon_start=1;inference=COORDINATES: similar to AA sequence:RefSeq:WP_000533760.1;locus_tag=CG483_RS00690;note=Derived by automated computational analysis using gene prediction method: Protein Homology.;old_locus_tag=CG483_00690;product=hypothetical protein;protein_id=WP_094398183.1;transl_table=11;translation=MGRSKSMRDAYYRSYASPSVRTEVNCHDVTKDMKNNGTFYCMECETQVVHAGGESPYYRLPSKDAEHDIDCDNYLPVDDTSERIRKL…	CG483_00690	hypothetical protein
pCh38_53	pCh38	53	44919	45164	+	codon_start=1;inference=COORDINATES: similar to AA sequence:RefSeq:WP_001258022.1;locus_tag=CG483_RS00695;note=Derived by automated computational analysis using gene prediction method: Protein Homology.;old_locus_tag=CG483_00695;product=hypothetical protein;protein_id=WP_094398184.1;transl_table=11;translation=MRSVDFKGLSEYDRRSLFEVRLNNDVEAATFLIRFNMNRRHVSFVEAYADKYDKCLVKVVFSSGLTKGEVEADITDVLSGM	CG483_00695	hypothetical protein
pCh38_53	pCh38	53	46589	47236	+	codon_start=1;inference=COORDINATES: similar to AA sequence:RefSeq:WP_000047970.1;locus_tag=CG483_RS00705;note=Derived by automated computational analysis using gene prediction method: Protein Homology.;old_locus_tag=CG483_00705;product=hypothetical protein;protein_id=WP_094398185.1;transl_table=11;translation=MSKTVGLLLNSYPYLEGKLNAYENVFTHDEALRALETEEERTFLKLLWFFKNPKENSFDINLLYQHLIGDKLAFALDLIAHYFRNDT…	CG483_00705	hypothetical protein
pCh38_53	pCh38	53	47275	47589	+	codon_start=1;inference=COORDINATES: similar to AA sequence:RefSeq:WP_000723571.1;locus_tag=CG483_RS00710;note=Derived by automated computational analysis using gene prediction method: Protein Homology.;old_locus_tag=CG483_00710;product=hypothetical protein;protein_id=WP_094398186.1;transl_table=11;translation=MKFVERPFYNIKGFDFGAVAWIIMFFVAPMVFWVIPAQARMGLTESIAYLFSLNFYNETNVSTNVLGQIQNKTFLMLNIGKITVWTW…	CG483_00710	hypothetical protein
pCh38_53	pCh38	53	49925	50209	-	codon_start=1;inference=COORDINATES: ab initio prediction:GeneMarkS%2B;locus_tag=CG483_RS00730;note=Derived by automated computational analysis using gene prediction method: GeneMarkS%2B.;old_locus_tag=CG483_00730;product=hypothetical protein;protein_id=WP_094398190.1;transl_table=11;translation=MKSYLISYDLIAPGQDYDKIEKKIETYPNYKRILESVWLVQSPKEAEDIAQELYRVTDNNDKIFVAKLETNPADKNAWWFNLDEEQTQWILKHL	CG483_00730	hypothetical protein
pCh38_53	pCh38	53	51042	51464	+	codon_start=1;inference=COORDINATES: similar to AA sequence:RefSeq:WP_000291478.1;locus_tag=CG483_RS00740;note=Derived by automated computational analysis using gene prediction method: Protein Homology.;old_locus_tag=CG483_00740;product=hypothetical protein;protein_id=WP_000291478.1;transl_table=11;translation=MYYKEGAGELFIMFRACQSINIRYLIKSYMWGILIYLFFRWVIPSDEIGMITLMTVNLIFFPFTRIVVSSIKNFFFADTMFMMTDKG…	CG483_00740	hypothetical protein
pCh38_53	pCh38	53	51856	52356	+	codon_start=1;inference=COORDINATES: similar to AA sequence:RefSeq:WP_000737661.1;locus_tag=CG483_RS00745;note=Derived by automated computational analysis using gene prediction method: Protein Homology.;old_locus_tag=CG483_00745;product=hypothetical protein;protein_id=WP_000737661.1;transl_table=11;translation=MKKLVSILLSALLLVGVAPTLSVFAEEESKEVTLTTVTEYSIVPEGLENVSVEELQRAGFSGGSATVTCKDIGHSLADCDTTYKVVN…	CG483_00745	hypothetical protein
pCh38_53	pCh38	53	52421	52726	-	codon_start=1;inference=COORDINATES: similar to AA sequence:RefSeq:WP_002081803.1;locus_tag=CG483_RS00750;note=Derived by automated computational analysis using gene prediction method: Protein Homology.;old_locus_tag=CG483_00750;product=hypothetical protein;protein_id=WP_002081803.1;transl_table=11;translation=MMSDYTSISRIDLVERFNFITIDLENKNFYIQVVDVKSNNVLLGITIDLENDTTKVAGNGSVKKYTDEEIEHLIIGLKITAQSCIDN…	CG483_00750	hypothetical protein
pCh1_53	pCh1	53	30232	31161	+	codon_start=1;inference=COORDINATES: similar to AA sequence:RefSeq:WP_001105677.1;locus_tag=CG474_RS00225;note=Derived by automated computational analysis using gene prediction method: Protein Homology.;old_locus_tag=CG474_00225;product=integrase;protein_id=WP_046941621.1;transl_table=11;translation=MKYETSVSMFLSSLRSRGRKESTLQRYQYDLSIFVSWIEKRHPSPSQEVFQSFDTNTLFSFLNALKRDRGASTSNIKRIKGVVINFLQFHGNTSDLKS…	CG474_00225	integrase
pCh2_53	pCh2	53	30787	31716	-	codon_start=1;inference=COORDINATES: similar to AA sequence:RefSeq:WP_001105677.1;locus_tag=CG476_RS00185;note=Derived by automated computational analysis using gene prediction method: Protein Homology.;old_locus_tag=CG476_00185;product=integrase;protein_id=WP_046941621.1;transl_table=11;translation=MKYETSVSMFLSSLRSRGRKESTLQRYQYDLSIFVSWIEKRHPSPSQEVFQSFDTNTLFSFLNALKRDRGASTSNIKRIKGVVINFLQFHGNTSDLKS…	CG476_00185	integrase
pCh23_53	pCh23	53	47307	48236	-	codon_start=1;inference=COORDINATES: similar to AA sequence:RefSeq:WP_001105677.1;locus_tag=CG481_RS00260;note=Derived by automated computational analysis using gene prediction method: Protein Homology.;old_locus_tag=CG481_00260;product=integrase;protein_id=WP_046941621.1;transl_table=11;translation=MKYETSVSMFLSSLRSRGRKESTLQRYQYDLSIFVSWIEKRHPSPSQEVFQSFDTNTLFSFLNALKRDRGASTSNIKRIKGVVINFLQFHGNTSDLKS…	CG481_00260	integrase
pCh25_53	pCh25	53	13112	14041	+	codon_start=1;inference=COORDINATES: similar to AA sequence:RefSeq:WP_001105677.1;locus_tag=CG482_RS22540;note=Derived by automated computational analysis using gene prediction method: Protein Homology.;old_locus_tag=CG482_22530;product=integrase;protein_id=WP_046941621.1;transl_table=11;translation=MKYETSVSMFLSSLRSRGRKESTLQRYQYDLSIFVSWIEKRHPSPSQEVFQSFDTNTLFSFLNALKRDRGASTSNIKRIKGVVINFLQFHGNTSDLKS…	CG482_22530	integrase
pCH3_53	pCH3	53	46765	47694	+	codon_start=1;inference=COORDINATES: similar to AA sequence:RefSeq:WP_001105677.1;locus_tag=CG477_RS00715;note=Derived by automated computational analysis using gene prediction method: Protein Homology.;old_locus_tag=CG477_00715;product=integrase;protein_id=WP_046941621.1;transl_table=11;translation=MKYETSVSMFLSSLRSRGRKESTLQRYQYDLSIFVSWIEKRHPSPSQEVFQSFDTNTLFSFLNALKRDRGASTSNIKRIKGVVINFLQFHGNTSDLKS…	CG477_00715	integrase
pCh38_53	pCh38	53	2725	3654	-	codon_start=1;inference=COORDINATES: similar to AA sequence:RefSeq:WP_001105677.1;locus_tag=CG483_RS00485;note=Derived by automated computational analysis using gene prediction method: Protein Homology.;old_locus_tag=CG483_00485;product=integrase;protein_id=WP_046941621.1;transl_table=11;translation=MKYETSVSMFLSSLRSRGRKESTLQRYQYDLSIFVSWIEKRHPSPSQEVFQSFDTNTLFSFLNALKRDRGASTSNIKRIKGVVINFLQFHGNTSDLKS…	CG483_00485	integrase
pCh25_53	pCh25	53	5127	5679	-	codon_start=1;inference=COORDINATES: similar to AA sequence:RefSeq:WP_000152607.1;locus_tag=CG482_RS22505;note=frameshifted%3B internal stop%3B Derived by automated computational analysis using gene prediction method: Protein Homology.;old_locus_tag=CG482_22495;product=LuxR family transcriptional regulator;pseudo=;transl_table=11	CG482_22495	LuxR family transcriptional regulator
pCh1_53	pCh1	53	46554	47666	-	codon_start=1;inference=COORDINATES: similar to AA sequence:RefSeq:WP_000362626.1;locus_tag=CG474_RS00340;note=Derived by automated computational analysis using gene prediction method: Protein Homology.;old_locus_tag=CG474_00340;product=M23 family peptidase;protein_id=WP_061112693.1;transl_table=11;translation=MDLEHEDIEEKEAKKKAKISKVRKLWMVSGCLFSSVSLIVIFFVLIGIVLFMLLGDEKKEPVSGGGGLIGNTICRPGDKQLTAADLD…	CG474_00340	M23 family peptidase
pCh2_53	pCh2	53	14282	15394	+	codon_start=1;inference=COORDINATES: similar to AA sequence:RefSeq:WP_000362626.1;locus_tag=CG476_RS00075;note=Derived by automated computational analysis using gene prediction method: Protein Homology.;old_locus_tag=CG476_00075;product=M23 family peptidase;protein_id=WP_061112693.1;transl_table=11;translation=MDLEHEDIEEKEAKKKAKISKVRKLWMVSGCLFSSVSLIVIFFVLIGIVLFMLLGDEKKEPVSGGGGLIGNTICRPGDKQLTAADLD…	CG476_00075	M23 family peptidase
pCh23_53	pCh23	53	30804	31916	+	codon_start=1;inference=COORDINATES: similar to AA sequence:RefSeq:WP_000362626.1;locus_tag=CG481_RS00150;note=Derived by automated computational analysis using gene prediction method: Protein Homology.;old_locus_tag=CG481_00150;product=M23 family peptidase;protein_id=WP_061112693.1;transl_table=11;translation=MDLEHEDIEEKEAKKKAKISKVRKLWMVSGCLFSSVSLIVIFFVLIGIVLFMLLGDEKKEPVSGGGGLIGNTICRPGDKQLTAADLD…	CG481_00150	M23 family peptidase
pCh25_53	pCh25	53	29434	30546	-	codon_start=1;inference=COORDINATES: similar to AA sequence:RefSeq:WP_000362626.1;locus_tag=CG482_RS22655;note=Derived by automated computational analysis using gene prediction method: Protein Homology.;old_locus_tag=CG482_22645;product=M23 family peptidase;protein_id=WP_061112693.1;transl_table=11;translation=MDLEHEDIEEKEAKKKAKISKVRKLWMVSGCLFSSVSLIVIFFVLIGIVLFMLLGDEKKEPVSGGGGLIGNTICRPGDKQLTAADLD…	CG482_22645	M23 family peptidase
pCH3_53	pCH3	53	9983	11095	-	codon_start=1;inference=COORDINATES: similar to AA sequence:RefSeq:WP_000362626.1;locus_tag=CG477_RS00545;note=Derived by automated computational analysis using gene prediction method: Protein Homology.;old_locus_tag=CG477_00545;product=M23 family peptidase;protein_id=WP_061112693.1;transl_table=11;translation=MDLEHEDIEEKEAKKKAKISKVRKLWMVSGCLFSSVSLIVIFFVLIGIVLFMLLGDEKKEPVSGGGGLIGNTICRPGDKQLTAADLD…	CG477_00545	M23 family peptidase
pCh38_53	pCh38	53	39324	40436	+	codon_start=1;inference=COORDINATES: similar to AA sequence:RefSeq:WP_000362626.1;locus_tag=CG483_RS00655;note=Derived by automated computational analysis using gene prediction method: Protein Homology.;old_locus_tag=CG483_00655;product=M23 family peptidase;protein_id=WP_061112693.1;transl_table=11;translation=MDLEHEDIEEKEAKKKAKISKVRKLWMVSGCLFSSVSLIVIFFVLIGIVLFMLLGDEKKEPVSGGGGLIGNTICRPGDKQLTAADLD…	CG483_00655	M23 family peptidase
pCh1_53	pCh1	53	44077	44520	+	codon_start=1;inference=COORDINATES: similar to AA sequence:RefSeq:WP_001138054.1;locus_tag=CG474_RS00310;note=Derived by automated computational analysis using gene prediction method: Protein Homology.;old_locus_tag=CG474_00310;product=MarR family transcriptional regulator;protein_id=WP_001138053.1;transl_table=11;translation=MPRRRVSIPVYWGAIILDSFKHLQDNDFTGSDYKVLFFLCEHMNKENNHTYMRQTKIAADMNMDKGNISR…	CG474_00310	MarR family transcriptional regulator
pCh2_53	pCh2	53	17428	17871	-	codon_start=1;inference=COORDINATES: similar to AA sequence:RefSeq:WP_001138054.1;locus_tag=CG476_RS00100;note=Derived by automated computational analysis using gene prediction method: Protein Homology.;old_locus_tag=CG476_00100;product=MarR family transcriptional regulator;protein_id=WP_001138053.1;transl_table=11;translation=MPRRRVSIPVYWGAIILDSFKHLQDNDFTGSDYKVLFFLCEHMNKENNHTYMRQTKIAADMNMDKGNISR…	CG476_00100	MarR family transcriptional regulator
pCh23_53	pCh23	53	33950	34393	-	codon_start=1;inference=COORDINATES: similar to AA sequence:RefSeq:WP_001138054.1;locus_tag=CG481_RS00175;note=Derived by automated computational analysis using gene prediction method: Protein Homology.;old_locus_tag=CG481_00175;product=MarR family transcriptional regulator;protein_id=WP_001138053.1;transl_table=11;translation=MPRRRVSIPVYWGAIILDSFKHLQDNDFTGSDYKVLFFLCEHMNKENNHTYMRQTKIAADMNMDKGNISR…	CG481_00175	MarR family transcriptional regulator
pCh25_53	pCh25	53	26957	27400	+	codon_start=1;inference=COORDINATES: similar to AA sequence:RefSeq:WP_001138054.1;locus_tag=CG482_RS22625;note=Derived by automated computational analysis using gene prediction method: Protein Homology.;old_locus_tag=CG482_22615;product=MarR family transcriptional regulator;protein_id=WP_001138053.1;transl_table=11;translation=MPRRRVSIPVYWGAIILDSFKHLQDNDFTGSDYKVLFFLCEHMNKENNHTYMRQTKIAADMNMDKGNISR…	CG482_22615	MarR family transcriptional regulator
pCH3_53	pCH3	53	7506	7949	+	codon_start=1;inference=COORDINATES: similar to AA sequence:RefSeq:WP_001138054.1;locus_tag=CG477_RS00515;note=Derived by automated computational analysis using gene prediction method: Protein Homology.;old_locus_tag=CG477_00515;product=MarR family transcriptional regulator;protein_id=WP_001138053.1;transl_table=11;translation=MPRRRVSIPVYWGAIILDSFKHLQDNDFTGSDYKVLFFLCEHMNKENNHTYMRQTKIAADMNMDKGNISR…	CG477_00515	MarR family transcriptional regulator
pCh38_53	pCh38	53	42470	42913	-	codon_start=1;inference=COORDINATES: similar to AA sequence:RefSeq:WP_001138054.1;locus_tag=CG483_RS00680;note=Derived by automated computational analysis using gene prediction method: Protein Homology.;old_locus_tag=CG483_00680;product=MarR family transcriptional regulator;protein_id=WP_001138053.1;transl_table=11;translation=MPRRRVSIPVYWGAIILDSFKHLQDNDFTGSDYKVLFFLCEHMNKENNHTYMRQTKIAADMNMDKGNISR…	CG483_00680	MarR family transcriptional regulator
pCh1_53	pCh1	53	1	1403	-	codon_start=1;inference=COORDINATES: similar to AA sequence:RefSeq:WP_000880539.1;locus_tag=CG474_RS00070;note=frameshifted%3B incomplete%3B too short partial abutting assembly gap%3B missing stop%3B Derived by automated computational analysis using gene prediction method: Protein Homology.;old_locus_tag=CG474_00070;product=recombinase RmuC;pseudo=;transl_table=11	CG474_00070	recombinase RmuC
pCh1_53	pCh1	53	51918	53103	-	codon_start=2;inference=COORDINATES: similar to AA sequence:RefSeq:WP_000880539.1;locus_tag=CG474_RS00355;note=incomplete%3B too short partial abutting assembly gap%3B missing start%3B Derived by automated computational analysis using gene prediction method: Protein Homology.;old_locus_tag=CG474_00355;product=recombinase RmuC;pseudo=;transl_table=11	CG474_00355	recombinase RmuC
pCh2_53	pCh2	53	7443	10031	+	codon_start=1;inference=COORDINATES: similar to AA sequence:RefSeq:WP_000880539.1;locus_tag=CG476_RS00060;note=Derived by automated computational analysis using gene prediction method: Protein Homology.;old_locus_tag=CG476_00060;product=recombinase RmuC;protein_id=WP_094398180.1;transl_table=11;translation=MLALNSVSEFPINHVEDNLCFCPDQRVWSIYEVEGFEYEHQSDRMKKTYFSNQKSLFTQLESDFHLLVIPKVTDSDAIIDEHIARLKGPLS…	CG476_00060	recombinase RmuC
pCh23_53	pCh23	53	23964	26552	+	codon_start=1;inference=COORDINATES: similar to AA sequence:RefSeq:WP_000880539.1;locus_tag=CG481_RS00135;note=Derived by automated computational analysis using gene prediction method: Protein Homology.;old_locus_tag=CG481_00135;product=recombinase RmuC;protein_id=WP_094398180.1;transl_table=11;translation=MLALNSVSEFPINHVEDNLCFCPDQRVWSIYEVEGFEYEHQSDRMKKTYFSNQKSLFTQLESDFHLLVIPKVTDSDAIIDEHIARLKGPLS…	CG481_00135	recombinase RmuC
pCh25_53	pCh25	53	34798	37386	-	codon_start=1;inference=COORDINATES: similar to AA sequence:RefSeq:WP_000880539.1;locus_tag=CG482_RS22670;note=Derived by automated computational analysis using gene prediction method: Protein Homology.;old_locus_tag=CG482_22660;product=recombinase RmuC;protein_id=WP_094398180.1;transl_table=11;translation=MLALNSVSEFPINHVEDNLCFCPDQRVWSIYEVEGFEYEHQSDRMKKTYFSNQKSLFTQLESDFHLLVIPKVTDSDAIIDEHIARLKGPLS…	CG482_22660	recombinase RmuC
pCH3_53	pCH3	53	15347	17935	-	codon_start=1;inference=COORDINATES: similar to AA sequence:RefSeq:WP_000880539.1;locus_tag=CG477_RS00560;note=Derived by automated computational analysis using gene prediction method: Protein Homology.;old_locus_tag=CG477_00560;product=recombinase RmuC;protein_id=WP_094398180.1;transl_table=11;translation=MLALNSVSEFPINHVEDNLCFCPDQRVWSIYEVEGFEYEHQSDRMKKTYFSNQKSLFTQLESDFHLLVIPKVTDSDAIIDEHIARLKGPLS…	CG477_00560	recombinase RmuC
pCh38_53	pCh38	53	32484	35072	+	codon_start=1;inference=COORDINATES: similar to AA sequence:RefSeq:WP_000880539.1;locus_tag=CG483_RS00640;note=Derived by automated computational analysis using gene prediction method: Protein Homology.;old_locus_tag=CG483_00640;product=recombinase RmuC;protein_id=WP_094398180.1;transl_table=11;translation=MLALNSVSEFPINHVEDNLCFCPDQRVWSIYEVEGFEYEHQSDRMKKTYFSNQKSLFTQLESDFHLLVIPKVTDSDAIIDEHIARLKGPLS…	CG483_00640	recombinase RmuC
pCh1_53	pCh1	53	35991	36560	-	codon_start=1;inference=COORDINATES: similar to AA sequence:RefSeq:WP_018767786.1;locus_tag=CG474_RS00255;note=Derived by automated computational analysis using gene prediction method: Protein Homology.;old_locus_tag=CG474_00255;product=resolvase;protein_id=WP_033679311.1;transl_table=11;translation=MVKYGYARVSTLNQDLESQIQMLKKEGCEEIYAEKFTGTKFERPKFQQLLSVLKSGDTLVVTKLDRFARSTVDGIQTVKMLSDKDVKVHILNMGLVEN…	CG474_00255	resolvase
pCh2_53	pCh2	53	25388	25957	+	codon_start=1;inference=COORDINATES: similar to AA sequence:RefSeq:WP_018767786.1;locus_tag=CG476_RS00155;note=Derived by automated computational analysis using gene prediction method: Protein Homology.;old_locus_tag=CG476_00155;product=resolvase;protein_id=WP_033679311.1;transl_table=11;translation=MVKYGYARVSTLNQDLESQIQMLKKEGCEEIYAEKFTGTKFERPKFQQLLSVLKSGDTLVVTKLDRFARSTVDGIQTVKMLSDKDVKVHILNMGLVEN…	CG476_00155	resolvase
pCh23_53	pCh23	53	41908	42477	+	codon_start=1;inference=COORDINATES: similar to AA sequence:RefSeq:WP_018767786.1;locus_tag=CG481_RS00230;note=Derived by automated computational analysis using gene prediction method: Protein Homology.;old_locus_tag=CG481_00230;product=resolvase;protein_id=WP_033679311.1;transl_table=11;translation=MVKYGYARVSTLNQDLESQIQMLKKEGCEEIYAEKFTGTKFERPKFQQLLSVLKSGDTLVVTKLDRFARSTVDGIQTVKMLSDKDVKVHILNMGLVEN…	CG481_00230	resolvase
pCh25_53	pCh25	53	18871	19440	-	codon_start=1;inference=COORDINATES: similar to AA sequence:RefSeq:WP_018767786.1;locus_tag=CG482_RS22570;note=Derived by automated computational analysis using gene prediction method: Protein Homology.;old_locus_tag=CG482_22560;product=resolvase;protein_id=WP_033679311.1;transl_table=11;translation=MVKYGYARVSTLNQDLESQIQMLKKEGCEEIYAEKFTGTKFERPKFQQLLSVLKSGDTLVVTKLDRFARSTVDGIQTVKMLSDKDVKVHILNMGLVEN…	CG482_22560	resolvase
pCH3_53	pCH3	53	52524	53093	-	codon_start=1;inference=COORDINATES: similar to AA sequence:RefSeq:WP_018767786.1;locus_tag=CG477_RS00745;note=Derived by automated computational analysis using gene prediction method: Protein Homology.;old_locus_tag=CG477_00745;product=resolvase;protein_id=WP_033679311.1;transl_table=11;translation=MVKYGYARVSTLNQDLESQIQMLKKEGCEEIYAEKFTGTKFERPKFQQLLSVLKSGDTLVVTKLDRFARSTVDGIQTVKMLSDKDVKVHILNMGLVEN…	CG477_00745	resolvase
pCh38_53	pCh38	53	50430	50999	+	codon_start=1;inference=COORDINATES: similar to AA sequence:RefSeq:WP_018767786.1;locus_tag=CG483_RS00735;note=Derived by automated computational analysis using gene prediction method: Protein Homology.;old_locus_tag=CG483_00735;product=resolvase;protein_id=WP_033679311.1;transl_table=11;translation=MVKYGYARVSTLNQDLESQIQMLKKEGCEEIYAEKFTGTKFERPKFQQLLSVLKSGDTLVVTKLDRFARSTVDGIQTVKMLSDKDVKVHILNMGLVEN…	CG483_00735	resolvase
pCh1_53	pCh1	53	22788	24146	-	codon_start=1;inference=COORDINATES: similar to AA sequence:RefSeq:WP_000636552.1;locus_tag=CG474_RS00195;note=Derived by automated computational analysis using gene prediction method: Protein Homology.;old_locus_tag=CG474_00195;product=sensor histidine kinase;protein_id=WP_094398195.1;transl_table=11;translation=MIVLVFLLWMMAAILFLTNPKNEETRWASAIALFGGFGGLGVMLGIGPDRPELILWIDAIATSWGHYLTPYAIWMFGVVFSGVF…	CG474_00195	sensor histidine kinase
pCh2_53	pCh2	53	37801	39159	+	codon_start=1;inference=COORDINATES: similar to AA sequence:RefSeq:WP_000636552.1;locus_tag=CG476_RS00215;note=Derived by automated computational analysis using gene prediction method: Protein Homology.;old_locus_tag=CG476_00215;product=sensor histidine kinase;protein_id=WP_094398195.1;transl_table=11;translation=MIVLVFLLWMMAAILFLTNPKNEETRWASAIALFGGFGGLGVMLGIGPDRPELILWIDAIATSWGHYLTPYAIWMFGVVFSGVF…	CG476_00215	sensor histidine kinase
pCh23_53	pCh23	53	1181	2539	+	codon_start=1;inference=COORDINATES: similar to AA sequence:RefSeq:WP_000636552.1;locus_tag=CG481_RS00010;note=Derived by automated computational analysis using gene prediction method: Protein Homology.;old_locus_tag=CG481_00010;product=sensor histidine kinase;protein_id=WP_094398195.1;transl_table=11;translation=MIVLVFLLWMMAAILFLTNPKNEETRWASAIALFGGFGGLGVMLGIGPDRPELILWIDAIATSWGHYLTPYAIWMFGVVFSGVF…	CG481_00010	sensor histidine kinase
pCH3_53	pCH3	53	39321	40679	-	codon_start=1;inference=COORDINATES: similar to AA sequence:RefSeq:WP_000636552.1;locus_tag=CG477_RS00685;note=Derived by automated computational analysis using gene prediction method: Protein Homology.;old_locus_tag=CG477_00685;product=sensor histidine kinase;protein_id=WP_094398195.1;transl_table=11;translation=MIVLVFLLWMMAAILFLTNPKNEETRWASAIALFGGFGGLGVMLGIGPDRPELILWIDAIATSWGHYLTPYAIWMFGVVFSGVF…	CG477_00685	sensor histidine kinase
pCh38_53	pCh38	53	9740	11098	+	codon_start=1;inference=COORDINATES: similar to AA sequence:RefSeq:WP_000636552.1;locus_tag=CG483_RS00515;note=Derived by automated computational analysis using gene prediction method: Protein Homology.;old_locus_tag=CG483_00515;product=sensor histidine kinase;protein_id=WP_094398195.1;transl_table=11;translation=MIVLVFLLWMMAAILFLTNPKNEETRWASAIALFGGFGGLGVMLGIGPDRPELILWIDAIATSWGHYLTPYAIWMFGVVFSGVF…	CG483_00515	sensor histidine kinase
pCh1_53	pCh1	53	38941	39375	-	codon_start=1;inference=COORDINATES: similar to AA sequence:RefSeq:WP_016128000.1;locus_tag=CG474_RS00275;note=Derived by automated computational analysis using gene prediction method: Protein Homology.;old_locus_tag=CG474_00275;product=sporulation protein;protein_id=WP_094398187.1;transl_table=11;translation=MKLKGILSSFLTIGLLFSGCSAIQSSNHVKQTSESQDIAQVIEFPSNKYPETAAHIKDAIASGKTDICTIDRDGAAERRKQSLANVPT…	CG474_00275	sporulation protein
pCh2_53	pCh2	53	22573	23007	+	codon_start=1;inference=COORDINATES: similar to AA sequence:RefSeq:WP_016128000.1;locus_tag=CG476_RS00135;note=Derived by automated computational analysis using gene prediction method: Protein Homology.;old_locus_tag=CG476_00135;product=sporulation protein;protein_id=WP_094398187.1;transl_table=11;translation=MKLKGILSSFLTIGLLFSGCSAIQSSNHVKQTSESQDIAQVIEFPSNKYPETAAHIKDAIASGKTDICTIDRDGAAERRKQSLANVPT…	CG476_00135	sporulation protein
pCh23_53	pCh23	53	39094	39528	+	codon_start=1;inference=COORDINATES: similar to AA sequence:RefSeq:WP_016128000.1;locus_tag=CG481_RS00210;note=Derived by automated computational analysis using gene prediction method: Protein Homology.;old_locus_tag=CG481_00210;product=sporulation protein;protein_id=WP_094398187.1;transl_table=11;translation=MKLKGILSSFLTIGLLFSGCSAIQSSNHVKQTSESQDIAQVIEFPSNKYPETAAHIKDAIASGKTDICTIDRDGAAERRKQSLANVPT…	CG481_00210	sporulation protein
pCh25_53	pCh25	53	21821	22255	-	codon_start=1;inference=COORDINATES: similar to AA sequence:RefSeq:WP_016128000.1;locus_tag=CG482_RS22590;note=Derived by automated computational analysis using gene prediction method: Protein Homology.;old_locus_tag=CG482_22580;product=sporulation protein;protein_id=WP_094398187.1;transl_table=11;translation=MKLKGILSSFLTIGLLFSGCSAIQSSNHVKQTSESQDIAQVIEFPSNKYPETAAHIKDAIASGKTDICTIDRDGAAERRKQSLANVPT…	CG482_22580	sporulation protein
pCH3_53	pCH3	53	2370	2804	-	codon_start=1;inference=COORDINATES: similar to AA sequence:RefSeq:WP_016128000.1;locus_tag=CG477_RS00480;note=Derived by automated computational analysis using gene prediction method: Protein Homology.;old_locus_tag=CG477_00480;product=sporulation protein;protein_id=WP_094398187.1;transl_table=11;translation=MKLKGILSSFLTIGLLFSGCSAIQSSNHVKQTSESQDIAQVIEFPSNKYPETAAHIKDAIASGKTDICTIDRDGAAERRKQSLANVPT…	CG477_00480	sporulation protein
pCh38_53	pCh38	53	47615	48049	+	codon_start=1;inference=COORDINATES: similar to AA sequence:RefSeq:WP_016128000.1;locus_tag=CG483_RS00715;note=Derived by automated computational analysis using gene prediction method: Protein Homology.;old_locus_tag=CG483_00715;product=sporulation protein;protein_id=WP_094398187.1;transl_table=11;translation=MKLKGILSSFLTIGLLFSGCSAIQSSNHVKQTSESQDIAQVIEFPSNKYPETAAHIKDAIASGKTDICTIDRDGAAERRKQSLANVPT…	CG483_00715	sporulation protein
pCh25_53	pCh25	53	3675	3876	-	codon_start=1;inference=COORDINATES: similar to AA sequence:RefSeq:WP_001218520.1;locus_tag=CG482_RS22485;note=frameshifted%3B internal stop%3B Derived by automated computational analysis using gene prediction method: Protein Homology.;old_locus_tag=CG482_22475;product=transcriptional regulator;pseudo=;transl_table=11	CG482_22475	transcriptional regulator
pCh25_53	pCh25	53	4035	4430	+	codon_start=1;inference=COORDINATES: similar to AA sequence:RefSeq:WP_000579647.1;locus_tag=CG482_RS22490;note=frameshifted%3B Derived by automated computational analysis using gene prediction method: Protein Homology.;old_locus_tag=CG482_22480;product=transcriptional regulator;pseudo=;transl_table=11	CG482_22480	transcriptional regulator
pCh25_53	pCh25	53	4753	4958	-	codon_start=1;inference=COORDINATES: similar to AA sequence:RefSeq:WP_000988783.1;locus_tag=CG482_RS22500;note=frameshifted%3B Derived by automated computational analysis using gene prediction method: Protein Homology.;old_locus_tag=CG482_22490;product=transcriptional regulator;pseudo=;transl_table=11	CG482_22490	transcriptional regulator
pCh1_53	pCh1	53	2294	3231	-	codon_start=1;inference=COORDINATES: similar to AA sequence:RefSeq:WP_000523215.1;locus_tag=CG474_RS00085;note=frameshifted%3B Derived by automated computational analysis using gene prediction method: Protein Homology.;old_locus_tag=CG474_00085;product=transposase;pseudo=;transl_table=11	CG474_00085	transposase
pCh1_53	pCh1	53	20739	20978	-	codon_start=1;inference=COORDINATES: similar to AA sequence:RefSeq:WP_001218520.1;locus_tag=CG474_RS00175;note=Derived by automated computational analysis using gene prediction method: Protein Homology.;old_locus_tag=CG474_00175;product=XRE family transcriptional regulator;protein_id=WP_094398198.1;transl_table=11;translation=MALSNKTKSTVLRKVREEKDLTVRELSIGTNIPENTLYSIETGRSGVNAKRARTISTYLKEPLERLFESSL…	CG474_00175	XRE family transcriptional regulator
pCh1_53	pCh1	53	21107	21508	+	codon_start=1;inference=COORDINATES: similar to AA sequence:RefSeq:WP_000579647.1;locus_tag=CG474_RS00180;note=Derived by automated computational analysis using gene prediction method: Protein Homology.;old_locus_tag=CG474_00180;product=XRE family transcriptional regulator;protein_id=WP_094398197.1;transl_table=11;translation=MIGLEDNIFGRNLRNLRNLQGLSLNALGKELGVTGSAISSWELGNKEPNFDMLKKVSSYFQVSIDYMLNYQ…	CG474_00180	XRE family transcriptional regulator
pCh1_53	pCh1	53	21854	22045	-	codon_start=1;inference=COORDINATES: similar to AA sequence:RefSeq:WP_000988783.1;locus_tag=CG474_RS00185;note=Derived by automated computational analysis using gene prediction method: Protein Homology.;old_locus_tag=CG474_00185;product=XRE family transcriptional regulator;protein_id=WP_000988783.1;transl_table=11;translation=MMTMIREARLQKGWTQLDLAKKSGVPQPTISQIESGERKYPTYQNIKKIAEALGIKTEELMKE	CG474_00185	XRE family transcriptional regulator
pCh2_53	pCh2	53	39902	40093	+	codon_start=1;inference=COORDINATES: similar to AA sequence:RefSeq:WP_000988783.1;locus_tag=CG476_RS00225;note=Derived by automated computational analysis using gene prediction method: Protein Homology.;old_locus_tag=CG476_00225;product=XRE family transcriptional regulator;protein_id=WP_000988783.1;transl_table=11;translation=MMTMIREARLQKGWTQLDLAKKSGVPQPTISQIESGERKYPTYQNIKKIAEALGIKTEELMKE	CG476_00225	XRE family transcriptional regulator
pCh2_53	pCh2	53	40439	40840	-	codon_start=1;inference=COORDINATES: similar to AA sequence:RefSeq:WP_000579647.1;locus_tag=CG476_RS00230;note=Derived by automated computational analysis using gene prediction method: Protein Homology.;old_locus_tag=CG476_00230;product=XRE family transcriptional regulator;protein_id=WP_094398197.1;transl_table=11;translation=MIGLEDNIFGRNLRNLRNLQGLSLNALGKELGVTGSAISSWELGNKEPNFDMLKKVSSYFQVSIDYMLNYQ…	CG476_00230	XRE family transcriptional regulator
pCh2_53	pCh2	53	40969	41208	+	codon_start=1;inference=COORDINATES: similar to AA sequence:RefSeq:WP_001218520.1;locus_tag=CG476_RS00235;note=Derived by automated computational analysis using gene prediction method: Protein Homology.;old_locus_tag=CG476_00235;product=XRE family transcriptional regulator;protein_id=WP_094398198.1;transl_table=11;translation=MALSNKTKSTVLRKVREEKDLTVRELSIGTNIPENTLYSIETGRSGVNAKRARTISTYLKEPLERLFESSL…	CG476_00235	XRE family transcriptional regulator
pCh23_53	pCh23	53	3282	3473	+	codon_start=1;inference=COORDINATES: similar to AA sequence:RefSeq:WP_000988783.1;locus_tag=CG481_RS00020;note=Derived by automated computational analysis using gene prediction method: Protein Homology.;old_locus_tag=CG481_00020;product=XRE family transcriptional regulator;protein_id=WP_000988783.1;transl_table=11;translation=MMTMIREARLQKGWTQLDLAKKSGVPQPTISQIESGERKYPTYQNIKKIAEALGIKTEELMKE	CG481_00020	XRE family transcriptional regulator
pCh23_53	pCh23	53	3819	4220	-	codon_start=1;inference=COORDINATES: similar to AA sequence:RefSeq:WP_000579647.1;locus_tag=CG481_RS00025;note=Derived by automated computational analysis using gene prediction method: Protein Homology.;old_locus_tag=CG481_00025;product=XRE family transcriptional regulator;protein_id=WP_094398197.1;transl_table=11;translation=MIGLEDNIFGRNLRNLRNLQGLSLNALGKELGVTGSAISSWELGNKEPNFDMLKKVSSYFQVSIDYMLNYQ…	CG481_00025	XRE family transcriptional regulator
pCh23_53	pCh23	53	4349	4588	+	codon_start=1;inference=COORDINATES: similar to AA sequence:RefSeq:WP_001218520.1;locus_tag=CG481_RS00030;note=Derived by automated computational analysis using gene prediction method: Protein Homology.;old_locus_tag=CG481_00030;product=XRE family transcriptional regulator;protein_id=WP_094398198.1;transl_table=11;translation=MALSNKTKSTVLRKVREEKDLTVRELSIGTNIPENTLYSIETGRSGVNAKRARTISTYLKEPLERLFESSL…	CG481_00030	XRE family transcriptional regulator
pCH3_53	pCH3	53	37272	37511	-	codon_start=1;inference=COORDINATES: similar to AA sequence:RefSeq:WP_001218520.1;locus_tag=CG477_RS00665;note=Derived by automated computational analysis using gene prediction method: Protein Homology.;old_locus_tag=CG477_00665;product=XRE family transcriptional regulator;protein_id=WP_094398198.1;transl_table=11;translation=MALSNKTKSTVLRKVREEKDLTVRELSIGTNIPENTLYSIETGRSGVNAKRARTISTYLKEPLERLFESSL…	CG477_00665	XRE family transcriptional regulator
pCH3_53	pCH3	53	37640	38041	+	codon_start=1;inference=COORDINATES: similar to AA sequence:RefSeq:WP_000579647.1;locus_tag=CG477_RS00670;note=Derived by automated computational analysis using gene prediction method: Protein Homology.;old_locus_tag=CG477_00670;product=XRE family transcriptional regulator;protein_id=WP_094398197.1;transl_table=11;translation=MIGLEDNIFGRNLRNLRNLQGLSLNALGKELGVTGSAISSWELGNKEPNFDMLKKVSSYFQVSIDYMLNYQ…	CG477_00670	XRE family transcriptional regulator
pCH3_53	pCH3	53	38387	38578	-	codon_start=1;inference=COORDINATES: similar to AA sequence:RefSeq:WP_000988783.1;locus_tag=CG477_RS00675;note=Derived by automated computational analysis using gene prediction method: Protein Homology.;old_locus_tag=CG477_00675;product=XRE family transcriptional regulator;protein_id=WP_000988783.1;transl_table=11;translation=MMTMIREARLQKGWTQLDLAKKSGVPQPTISQIESGERKYPTYQNIKKIAEALGIKTEELMKE	CG477_00675	XRE family transcriptional regulator
pCh38_53	pCh38	53	11841	12032	+	codon_start=1;inference=COORDINATES: similar to AA sequence:RefSeq:WP_000988783.1;locus_tag=CG483_RS00525;note=Derived by automated computational analysis using gene prediction method: Protein Homology.;old_locus_tag=CG483_00525;product=XRE family transcriptional regulator;protein_id=WP_000988783.1;transl_table=11;translation=MMTMIREARLQKGWTQLDLAKKSGVPQPTISQIESGERKYPTYQNIKKIAEALGIKTEELMKE	CG483_00525	XRE family transcriptional regulator
pCh38_53	pCh38	53	12378	12779	-	codon_start=1;inference=COORDINATES: similar to AA sequence:RefSeq:WP_000579647.1;locus_tag=CG483_RS00530;note=Derived by automated computational analysis using gene prediction method: Protein Homology.;old_locus_tag=CG483_00530;product=XRE family transcriptional regulator;protein_id=WP_094398197.1;transl_table=11;translation=MIGLEDNIFGRNLRNLRNLQGLSLNALGKELGVTGSAISSWELGNKEPNFDMLKKVSSYFQVSIDYMLNYQ…	CG483_00530	XRE family transcriptional regulator
pCh38_53	pCh38	53	12908	13147	+	codon_start=1;inference=COORDINATES: similar to AA sequence:RefSeq:WP_001218520.1;locus_tag=CG483_RS00535;note=Derived by automated computational analysis using gene prediction method: Protein Homology.;old_locus_tag=CG483_00535;product=XRE family transcriptional regulator;protein_id=WP_094398198.1;transl_table=11;translation=MALSNKTKSTVLRKVREEKDLTVRELSIGTNIPENTLYSIETGRSGVNAKRARTISTYLKEPLERLFESSL…	CG483_00535	XRE family transcriptional regulator
pCh1_53	pCh1	53	37139	37489	-	codon_start=1;inference=COORDINATES: similar to AA sequence:RefSeq:WP_000982065.1;locus_tag=CG474_RS00265;note=Derived by automated computational analysis using gene prediction method: Protein Homology.;old_locus_tag=CG474_00265;product=YolD-like family protein;protein_id=WP_094398189.1;transl_table=11;translation=MINSQMPKGRKMVKWMPFASLSEQFQGIREIIQEQNKIKKPLLDQQQLEEIGRILNQSLCREEEIHISYYRQGYIHHEMVTVI…	CG474_00265	YolD-like family protein
pCh2_53	pCh2	53	24459	24809	+	codon_start=1;inference=COORDINATES: similar to AA sequence:RefSeq:WP_000982065.1;locus_tag=CG476_RS00145;note=Derived by automated computational analysis using gene prediction method: Protein Homology.;old_locus_tag=CG476_00145;product=YolD-like family protein;protein_id=WP_094398189.1;transl_table=11;translation=MINSQMPKGRKMVKWMPFASLSEQFQGIREIIQEQNKIKKPLLDQQQLEEIGRILNQSLCREEEIHISYYRQGYIHHEMVTVI…	CG476_00145	YolD-like family protein
pCh23_53	pCh23	53	40979	41329	+	codon_start=1;inference=COORDINATES: similar to AA sequence:RefSeq:WP_000982065.1;locus_tag=CG481_RS00220;note=Derived by automated computational analysis using gene prediction method: Protein Homology.;old_locus_tag=CG481_00220;product=YolD-like family protein;protein_id=WP_094398189.1;transl_table=11;translation=MINSQMPKGRKMVKWMPFASLSEQFQGIREIIQEQNKIKKPLLDQQQLEEIGRILNQSLCREEEIHISYYRQGYIHHEMVTVI…	CG481_00220	YolD-like family protein
pCh25_53	pCh25	53	20019	20369	-	codon_start=1;inference=COORDINATES: similar to AA sequence:RefSeq:WP_000982065.1;locus_tag=CG482_RS22580;note=Derived by automated computational analysis using gene prediction method: Protein Homology.;old_locus_tag=CG482_22570;product=YolD-like family protein;protein_id=WP_094398189.1;transl_table=11;translation=MINSQMPKGRKMVKWMPFASLSEQFQGIREIIQEQNKIKKPLLDQQQLEEIGRILNQSLCREEEIHISYYRQGYIHHEMVTVI…	CG482_22570	YolD-like family protein
pCh38_53	pCh38	53	49501	49851	+	codon_start=1;inference=COORDINATES: similar to AA sequence:RefSeq:WP_000982065.1;locus_tag=CG483_RS00725;note=Derived by automated computational analysis using gene prediction method: Protein Homology.;old_locus_tag=CG483_00725;product=YolD-like family protein;protein_id=WP_094398189.1;transl_table=11;translation=MINSQMPKGRKMVKWMPFASLSEQFQGIREIIQEQNKIKKPLLDQQQLEEIGRILNQSLCREEEIHISYYRQGYIHHEMVTVI…	CG483_00725	YolD-like family protein
pCh1_67	pCh1	67	18611	20548	-	codon_start=1;inference=COORDINATES: similar to AA sequence:RefSeq:YP_173251.1;locus_tag=CG474_RS22005;note=Derived by automated computational analysis using gene prediction method: Protein Homology.;old_locus_tag=CG474_22005;product=ATP-binding protein;protein_id=WP_094374075.1;transl_table=11;translation=MVKLGKKEQQKYRNAGYDLEFIQRVQPQGGMKFNERYIAQGDCYVACLHVYSLAEDIAPLWLTSLMNNKDTLASFDVATANKEEVIKDINR…	CG474_22005	ATP-binding protein
pCh1_67	pCh1	67	32237	33898	-	codon_start=1;inference=COORDINATES: similar to AA sequence:RefSeq:WP_002006646.1;locus_tag=CG474_RS22085;note=Derived by automated computational analysis using gene prediction method: Protein Homology.;old_locus_tag=CG474_22085;product=ATP-binding protein;protein_id=WP_088296504.1;transl_table=11;translation=MVVLKGDFEKAVYKEQLLSEYTKNPFIEALPPIFNEDDVLERFMVTPRISEQDKVSETNIRYHVLKRVKNFIQPLPIHFEVERRLSTL…	CG474_22085	ATP-binding protein
pCh23_67	pCh23	67	15299	17236	+	codon_start=1;inference=COORDINATES: similar to AA sequence:RefSeq:YP_173251.1;locus_tag=CG481_RS00370;note=Derived by automated computational analysis using gene prediction method: Protein Homology.;old_locus_tag=CG481_00370;product=ATP-binding protein;protein_id=WP_094374075.1;transl_table=11;translation=MVKLGKKEQQKYRNAGYDLEFIQRVQPQGGMKFNERYIAQGDCYVACLHVYSLAEDIAPLWLTSLMNNKDTLASFDVATANKEEVIKDINR…	CG481_00370	ATP-binding protein
pCh25_67	pCh25	67	39451	41112	+	codon_start=1;inference=COORDINATES: similar to AA sequence:RefSeq:WP_002006646.1;locus_tag=CG482_RS22300;note=Derived by automated computational analysis using gene prediction method: Protein Homology.;old_locus_tag=CG482_22290;product=ATP-binding protein;protein_id=WP_088296504.1;transl_table=11;translation=MVVLKGDFEKAVYKEQLLSEYTKNPFIEALPPIFNEDDVLERFMVTPRISEQDKVSETNIRYHVLKRVKNFIQPLPIHFEVERRLSTL…	CG482_22290	ATP-binding protein
pCh25_67	pCh25	67	52801	54738	+	codon_start=1;inference=COORDINATES: similar to AA sequence:RefSeq:YP_173251.1;locus_tag=CG482_RS22380;note=Derived by automated computational analysis using gene prediction method: Protein Homology.;old_locus_tag=CG482_22370;product=ATP-binding protein;protein_id=WP_094374075.1;transl_table=11;translation=MVKLGKKEQQKYRNAGYDLEFIQRVQPQGGMKFNERYIAQGDCYVACLHVYSLAEDIAPLWLTSLMNNKDTLASFDVATANKEEVIKDINR…	CG482_22370	ATP-binding protein
pCh1_67	pCh1	67	48245	49060	+	codon_start=1;inference=COORDINATES: similar to AA sequence:RefSeq:WP_002175317.1;locus_tag=CG474_RS22160;note=Derived by automated computational analysis using gene prediction method: Protein Homology.;old_locus_tag=CG474_22160;product=ATPase;protein_id=WP_094374128.1;transl_table=11;translation=MCKVITTGNFKGGVGKTTNAVMLAYTFATQGKNTLLVDLDPQANATDLLFNTMKKVHSIEPEFKKTLAMALIDANLESALVNVLPKLDLLPSYEDLQTYEK…	CG474_22160	ATPase
pCh23_67	pCh23	67	54107	54922	-	codon_start=1;inference=COORDINATES: similar to AA sequence:RefSeq:WP_002175317.1;locus_tag=CG481_RS00630;note=Derived by automated computational analysis using gene prediction method: Protein Homology.;old_locus_tag=CG481_00630;product=ATPase;protein_id=WP_094374128.1;transl_table=11;translation=MCKVITTGNFKGGVGKTTNAVMLAYTFATQGKNTLLVDLDPQANATDLLFNTMKKVHSIEPEFKKTLAMALIDANLESALVNVLPKLDLLPSYEDLQTYEK…	CG481_00630	ATPase
pCh25_67	pCh25	67	24289	25104	-	codon_start=1;inference=COORDINATES: similar to AA sequence:RefSeq:WP_002175317.1;locus_tag=CG482_RS22225;note=Derived by automated computational analysis using gene prediction method: Protein Homology.;old_locus_tag=CG482_22215;product=ATPase;protein_id=WP_094374128.1;transl_table=11;translation=MCKVITTGNFKGGVGKTTNAVMLAYTFATQGKNTLLVDLDPQANATDLLFNTMKKVHSIEPEFKKTLAMALIDANLESALVNVLPKLDLLPSYEDLQTYEK…	CG482_22215	ATPase
pCh1_67	pCh1	67	28101	28298	+	codon_start=1;inference=COORDINATES: similar to AA sequence:RefSeq:WP_017435263.1;locus_tag=CG474_RS22070;note=Derived by automated computational analysis using gene prediction method: Protein Homology.;old_locus_tag=CG474_22070;product=CDGSH iron-sulfur domain-containing protein;protein_id=WP_063262613.1;transl_table=11;translation=MTKVIIKVTDNGPSIVTGNVELVDGEGNPFNIGEQFKLCRCGLSNHKPFCDGSHRGKFESTVRAT	CG474_22070	CDGSH iron-sulfur domain-containing protein
pCh23_67	pCh23	67	7549	7746	-	codon_start=1;inference=COORDINATES: similar to AA sequence:RefSeq:WP_017435263.1;locus_tag=CG481_RS00305;note=Derived by automated computational analysis using gene prediction method: Protein Homology.;old_locus_tag=CG481_00305;product=CDGSH iron-sulfur domain-containing protein;protein_id=WP_063262613.1;transl_table=11;translation=MTKVIIKVTDNGPSIVTGNVELVDGEGNPFNIGEQFKLCRCGLSNHKPFCDGSHRGKFESTVRAT	CG481_00305	CDGSH iron-sulfur domain-containing protein
pCh25_67	pCh25	67	45051	45248	-	codon_start=1;inference=COORDINATES: similar to AA sequence:RefSeq:WP_017435263.1;locus_tag=CG482_RS22315;note=Derived by automated computational analysis using gene prediction method: Protein Homology.;old_locus_tag=CG482_22305;product=CDGSH iron-sulfur domain-containing protein;protein_id=WP_063262613.1;transl_table=11;translation=MTKVIIKVTDNGPSIVTGNVELVDGEGNPFNIGEQFKLCRCGLSNHKPFCDGSHRGKFESTVRAT	CG482_22305	CDGSH iron-sulfur domain-containing protein
pCh1_67	pCh1	67	1665	2019	-	codon_start=1;inference=COORDINATES: similar to AA sequence:RefSeq:WP_001056072.1;locus_tag=CG474_RS21910;note=frameshifted%3B Derived by automated computational analysis using gene prediction method: Protein Homology.;old_locus_tag=CG474_21910;product=CPBP family intramembrane metalloprotease;pseudo=;transl_table=11	CG474_21910	CPBP family intramembrane metalloprotease
pCh23_67	pCh23	67	33752	34195	+	codon_start=1;inference=COORDINATES: similar to AA sequence:RefSeq:WP_002198654.1;locus_tag=CG481_RS00465;note=Derived by automated computational analysis using gene prediction method: Protein Homology.;old_locus_tag=CG481_00465;product=CPBP family intramembrane metalloprotease;protein_id=WP_094396520.1;transl_table=11;translation=MNASLQKGKWVLLAAGFAILSSLLFSYIKMSLSIGTGNAAHVNQKVELNLWYIVVPLIVAPIIEEW…	CG481_00465	CPBP family intramembrane metalloprotease
pCh25_67	pCh25	67	3932	4375	+	codon_start=1;inference=COORDINATES: similar to AA sequence:RefSeq:WP_002198654.1;locus_tag=CG482_RS22065;note=Derived by automated computational analysis using gene prediction method: Protein Homology.;old_locus_tag=CG482_22055;product=CPBP family intramembrane metalloprotease;protein_id=WP_094396520.1;transl_table=11;translation=MNASLQKGKWVLLAAGFAILSSLLFSYIKMSLSIGTGNAAHVNQKVELNLWYIVVPLIVAPIIEEW…	CG482_22055	CPBP family intramembrane metalloprotease
pCh1_67	pCh1	67	55988	56707	-	codon_start=1;inference=COORDINATES: similar to AA sequence:RefSeq:WP_000059702.1;locus_tag=CG474_RS22225;note=Derived by automated computational analysis using gene prediction method: Protein Homology.;old_locus_tag=CG474_22225;product=DNA %28cytosine-5-%29-methyltransferase;protein_id=WP_094374152.1;transl_table=11;translation=MSLTFIDFFAGIGGFRLGMEEASHKCIGYVEWDKFARKSYEAIHNTKGEWTEHDINNIRPGTIPKADV…	CG474_22225	DNA
pCh23_67	pCh23	67	46460	47179	+	codon_start=1;inference=COORDINATES: similar to AA sequence:RefSeq:WP_000059702.1;locus_tag=CG481_RS00565;note=Derived by automated computational analysis using gene prediction method: Protein Homology.;old_locus_tag=CG481_00565;product=DNA %28cytosine-5-%29-methyltransferase;protein_id=WP_094374152.1;transl_table=11;translation=MSLTFIDFFAGIGGFRLGMEEASHKCIGYVEWDKFARKSYEAIHNTKGEWTEHDINNIRPGTIPKADV…	CG481_00565	DNA
pCh25_67	pCh25	67	16642	17361	+	codon_start=1;inference=COORDINATES: similar to AA sequence:RefSeq:WP_000059702.1;locus_tag=CG482_RS22160;note=Derived by automated computational analysis using gene prediction method: Protein Homology.;old_locus_tag=CG482_22150;product=DNA %28cytosine-5-%29-methyltransferase;protein_id=WP_094374152.1;transl_table=11;translation=MSLTFIDFFAGIGGFRLGMEEASHKCIGYVEWDKFARKSYEAIHNTKGEWTEHDINNIRPGTIPKADV…	CG482_22150	DNA
pCh1_67	pCh1	67	55617	55972	-	codon_start=1;inference=COORDINATES: similar to AA sequence:RefSeq:WP_000601042.1;locus_tag=CG474_RS22220;note=frameshifted%3B Derived by automated computational analysis using gene prediction method: Protein Homology.;old_locus_tag=CG474_22220;product=DNA methyltransferase;pseudo=;transl_table=11	CG474_22220	DNA methyltransferase
pCh23_67	pCh23	67	47195	47550	+	codon_start=1;inference=COORDINATES: similar to AA sequence:RefSeq:WP_000601042.1;locus_tag=CG481_RS00570;note=frameshifted%3B Derived by automated computational analysis using gene prediction method: Protein Homology.;old_locus_tag=CG481_00570;product=DNA methyltransferase;pseudo=;transl_table=11	CG481_00570	DNA methyltransferase
pCh25_67	pCh25	67	17377	17732	+	codon_start=1;inference=COORDINATES: similar to AA sequence:RefSeq:WP_000601042.1;locus_tag=CG482_RS22165;note=frameshifted%3B Derived by automated computational analysis using gene prediction method: Protein Homology.;old_locus_tag=CG482_22155;product=DNA methyltransferase;pseudo=;transl_table=11	CG482_22155	DNA methyltransferase
pCh1_67	pCh1	67	2184	4292	-	codon_start=1;inference=COORDINATES: similar to AA sequence:RefSeq:WP_000209236.1;locus_tag=CG474_RS21915;note=frameshifted%3B Derived by automated computational analysis using gene prediction method: Protein Homology.;old_locus_tag=CG474_21915;product=DNA topoisomerase III;pseudo=;transl_table=11	CG474_21915	DNA topoisomerase III
pCh25_67	pCh25	67	1742	3894	+	codon_start=1;inference=COORDINATES: similar to AA sequence:RefSeq:WP_000114569.1;locus_tag=CG482_RS22060;note=frameshifted%3B Derived by automated computational analysis using gene prediction method: Protein Homology.;old_locus_tag=CG482_22050;product=DNA topoisomerase III;pseudo=;transl_table=11	CG482_22050	DNA topoisomerase III
pCh1_67	pCh1	67	62007	62192	+	codon_start=1;inference=COORDINATES: similar to AA sequence:RefSeq:WP_009711942.1;locus_tag=CG474_RS22255;note=Derived by automated computational analysis using gene prediction method: Protein Homology.;old_locus_tag=CG474_22255;product=DNA-binding protein;protein_id=WP_094374164.1;transl_table=11;translation=MNKLYKVYTSKEAADKWGLSANTVTQWFNRGKFTDIEARKSAGTILVTHEAMIRVTGKNMD	CG474_22255	DNA-binding protein
pCh23_67	pCh23	67	40975	41160	-	codon_start=1;inference=COORDINATES: similar to AA sequence:RefSeq:WP_009711942.1;locus_tag=CG481_RS00535;note=Derived by automated computational analysis using gene prediction method: Protein Homology.;old_locus_tag=CG481_00535;product=DNA-binding protein;protein_id=WP_094374164.1;transl_table=11;translation=MNKLYKVYTSKEAADKWGLSANTVTQWFNRGKFTDIEARKSAGTILVTHEAMIRVTGKNMD	CG481_00535	DNA-binding protein
pCh25_67	pCh25	67	11157	11342	-	codon_start=1;inference=COORDINATES: similar to AA sequence:RefSeq:WP_009711942.1;locus_tag=CG482_RS22130;note=Derived by automated computational analysis using gene prediction method: Protein Homology.;old_locus_tag=CG482_22120;product=DNA-binding protein;protein_id=WP_094374164.1;transl_table=11;translation=MNKLYKVYTSKEAADKWGLSANTVTQWFNRGKFTDIEARKSAGTILVTHEAMIRVTGKNMD	CG482_22120	DNA-binding protein
pCh1_67	pCh1	67	57261	57860	-	codon_start=1;inference=COORDINATES: similar to AA sequence:RefSeq:WP_016078791.1;locus_tag=CG474_RS22230;note=Derived by automated computational analysis using gene prediction method: Protein Homology.;old_locus_tag=CG474_22230;product=DUF3967 domain-containing protein;protein_id=WP_094374154.1;transl_table=11;translation=MSGEEILYTANEVYGRLGVSSSTLRKYSDVLEREGYVVKKNGRGRREYTDFDILLIEKLVELSREDGMTLEKSA…	CG474_22230	DUF3967 domain-containing protein
pCh23_67	pCh23	67	45307	45906	+	codon_start=1;inference=COORDINATES: similar to AA sequence:RefSeq:WP_016078791.1;locus_tag=CG481_RS00560;note=Derived by automated computational analysis using gene prediction method: Protein Homology.;old_locus_tag=CG481_00560;product=DUF3967 domain-containing protein;protein_id=WP_094374154.1;transl_table=11;translation=MSGEEILYTANEVYGRLGVSSSTLRKYSDVLEREGYVVKKNGRGRREYTDFDILLIEKLVELSREDGMTLEKSA…	CG481_00560	DUF3967 domain-containing protein
pCh25_67	pCh25	67	15489	16088	+	codon_start=1;inference=COORDINATES: similar to AA sequence:RefSeq:WP_016078791.1;locus_tag=CG482_RS22155;note=Derived by automated computational analysis using gene prediction method: Protein Homology.;old_locus_tag=CG482_22145;product=DUF3967 domain-containing protein;protein_id=WP_094374154.1;transl_table=11;translation=MSGEEILYTANEVYGRLGVSSSTLRKYSDVLEREGYVVKKNGRGRREYTDFDILLIEKLVELSREDGMTLEKSA…	CG482_22145	DUF3967 domain-containing protein
pCh1_67	pCh1	67	7049	8071	-	codon_start=1;inference=COORDINATES: similar to AA sequence:RefSeq:WP_000437712.1;locus_tag=CG474_RS21935;note=Derived by automated computational analysis using gene prediction method: Protein Homology.;old_locus_tag=CG474_21935;product=DUF3991 domain-containing protein;protein_id=WP_094374047.1;transl_table=11;translation=MGQQVKNTKKYTKDEIEKAASLDIVDYCMQNDIPVKCDSERYYRLVEHDSLIIDRKKNQFYWNSRGVSGNIINF…	CG474_21935	DUF3991 domain-containing protein
pCh23_67	pCh23	67	27776	28798	+	codon_start=1;inference=COORDINATES: similar to AA sequence:RefSeq:WP_000437712.1;locus_tag=CG481_RS00440;note=Derived by automated computational analysis using gene prediction method: Protein Homology.;old_locus_tag=CG481_00440;product=DUF3991 domain-containing protein;protein_id=WP_094374047.1;transl_table=11;translation=MGQQVKNTKKYTKDEIEKAASLDIVDYCMQNDIPVKCDSERYYRLVEHDSLIIDRKKNQFYWNSRGVSGNIINF…	CG481_00440	DUF3991 domain-containing protein
pCh25_67	pCh25	67	65278	66300	+	codon_start=1;inference=COORDINATES: similar to AA sequence:RefSeq:WP_000437712.1;locus_tag=CG482_RS22450;note=Derived by automated computational analysis using gene prediction method: Protein Homology.;old_locus_tag=CG482_22440;product=DUF3991 domain-containing protein;protein_id=WP_094374047.1;transl_table=11;translation=MGQQVKNTKKYTKDEIEKAASLDIVDYCMQNDIPVKCDSERYYRLVEHDSLIIDRKKNQFYWNSRGVSGNIINF…	CG482_22440	DUF3991 domain-containing protein
pCh1_67	pCh1	67	52394	52552	+	codon_start=1;inference=COORDINATES: similar to AA sequence:RefSeq:WP_000732342.1;locus_tag=CG474_RS22205;note=Derived by automated computational analysis using gene prediction method: Protein Homology.;old_locus_tag=CG474_22205;product=general stress protein;protein_id=WP_094374145.1;transl_table=11;translation=MNKFIGMILGLTLSSVLSIGLASPTQLEAKKHIEPPNSNTIMYLEASHGDSW	CG474_22205	general stress protein
pCh23_67	pCh23	67	50615	50773	-	codon_start=1;inference=COORDINATES: similar to AA sequence:RefSeq:WP_000732342.1;locus_tag=CG481_RS00585;note=Derived by automated computational analysis using gene prediction method: Protein Homology.;old_locus_tag=CG481_00585;product=general stress protein;protein_id=WP_094374145.1;transl_table=11;translation=MNKFIGMILGLTLSSVLSIGLASPTQLEAKKHIEPPNSNTIMYLEASHGDSW	CG481_00585	general stress protein
pCh25_67	pCh25	67	20797	20955	-	codon_start=1;inference=COORDINATES: similar to AA sequence:RefSeq:WP_000732342.1;locus_tag=CG482_RS22180;note=Derived by automated computational analysis using gene prediction method: Protein Homology.;old_locus_tag=CG482_22170;product=general stress protein;protein_id=WP_094374145.1;transl_table=11;translation=MNKFIGMILGLTLSSVLSIGLASPTQLEAKKHIEPPNSNTIMYLEASHGDSW	CG482_22170	general stress protein
pCh1_67	pCh1	67	36053	36892	-	codon_start=1;inference=COORDINATES: similar to AA sequence:RefSeq:WP_000044294.1;locus_tag=CG474_RS22095;note=Derived by automated computational analysis using gene prediction method: Protein Homology.;old_locus_tag=CG474_22095;product=heteromeric transposase endonuclease subunit TnsA;protein_id=WP_063262609.1;transl_table=11;translation=MSKRKRTSAVEKWIKEGRGTGTGTDYQPWLKIQDVSSLGRSTRLKGIKTSRQHEFLSD…	CG474_22095	heteromeric transposase endonuclease subunit TnsA
pCh23_67	pCh23	67	66275	67114	+	codon_start=1;inference=COORDINATES: similar to AA sequence:RefSeq:WP_000044294.1;locus_tag=CG481_RS00695;note=Derived by automated computational analysis using gene prediction method: Protein Homology.;old_locus_tag=CG481_00695;product=heteromeric transposase endonuclease subunit TnsA;protein_id=WP_063262609.1;transl_table=11;translation=MSKRKRTSAVEKWIKEGRGTGTGTDYQPWLKIQDVSSLGRSTRLKGIKTSRQHEFLSD…	CG481_00695	heteromeric transposase endonuclease subunit TnsA
pCh25_67	pCh25	67	36457	37296	+	codon_start=1;inference=COORDINATES: similar to AA sequence:RefSeq:WP_000044294.1;locus_tag=CG482_RS22290;note=Derived by automated computational analysis using gene prediction method: Protein Homology.;old_locus_tag=CG482_22280;product=heteromeric transposase endonuclease subunit TnsA;protein_id=WP_063262609.1;transl_table=11;translation=MSKRKRTSAVEKWIKEGRGTGTGTDYQPWLKIQDVSSLGRSTRLKGIKTSRQHEFLSD…	CG482_22280	heteromeric transposase endonuclease subunit TnsA
pCh1_67	pCh1	67	666	1055	-	codon_start=1;inference=COORDINATES: ab initio prediction:GeneMarkS%2B;locus_tag=CG474_RS21900;note=Derived by automated computational analysis using gene prediction method: GeneMarkS%2B.;old_locus_tag=CG474_21900;product=hypothetical protein;protein_id=WP_094396516.1;transl_table=11;translation=MQDLKYIDWKGWIILFVLLVFFASLDIMTNGQKTSDITEKYTYKNIEIAENLVTSELNKESKYVKLFDLQGSELNSENYADNPNWTQKDLKCLVKTNDGIYR…	CG474_21900	hypothetical protein
pCh1_67	pCh1	67	1093	1501	-	codon_start=1;inference=COORDINATES: similar to AA sequence:RefSeq:WP_000557945.1;locus_tag=CG474_RS21905;note=frameshifted%3B Derived by automated computational analysis using gene prediction method: Protein Homology.;old_locus_tag=CG474_21905;product=hypothetical protein;pseudo=;transl_table=11	CG474_21905	hypothetical protein
pCh1_67	pCh1	67	4424	5314	-	codon_start=1;inference=COORDINATES: similar to AA sequence:RefSeq:WP_000164971.1;locus_tag=CG474_RS21920;note=Derived by automated computational analysis using gene prediction method: Protein Homology.;old_locus_tag=CG474_21920;product=hypothetical protein;protein_id=WP_094398400.1;transl_table=11;translation=MAKNNEIETIEEYFSMALGVSKSETYGYIARYSEEVPVWCFLLKRDGAKGEKYYGEHCPLNNINLEDLIKVFSLFSKQDRKIIVDTE…	CG474_21920	hypothetical protein
pCh1_67	pCh1	67	5686	6066	-	codon_start=1;inference=COORDINATES: similar to AA sequence:RefSeq:WP_000412911.1;locus_tag=CG474_RS21925;note=Derived by automated computational analysis using gene prediction method: Protein Homology.;old_locus_tag=CG474_21925;product=hypothetical protein;protein_id=WP_094374043.1;transl_table=11;translation=MEKLQIAKELLANSLNIYIKMKIEEYIFHFEGLESGVYCNKKNREDDSLIRFHNCITYIHETGFNIKGWTLYEIPIYYSHCFYNKSM…	CG474_21925	hypothetical protein
pCh1_67	pCh1	67	8775	9755	-	codon_start=1;inference=COORDINATES: similar to AA sequence:RefSeq:YP_173319.1;locus_tag=CG474_RS21945;note=Derived by automated computational analysis using gene prediction method: Protein Homology.;old_locus_tag=CG474_21945;product=hypothetical protein;protein_id=WP_094374051.1;transl_table=11;translation=MDNFEVVIAIQQKANQEVFEKIGLNLERHWEEYEIQLSEDNRVVEDILPNMRLNLGELATVVSRYGTEQEQKDIDEIENYLEPYYQADLI…	CG474_21945	hypothetical protein
pCh1_67	pCh1	67	9862	11637	-	codon_start=1;inference=COORDINATES: similar to AA sequence:RefSeq:YP_173320.1;locus_tag=CG474_RS21950;note=Derived by automated computational analysis using gene prediction method: Protein Homology.;old_locus_tag=CG474_21950;product=hypothetical protein;protein_id=WP_094374053.1;transl_table=11;translation=MRMTYTKKKYTPKTKEQIKEETKEIMDKVLTDITRYYTSTKDLLELAEFMAKFSNYSPRNMQLINSQFTNAYACANYKTFKGAGFHVNKG…	CG474_21950	hypothetical protein
pCh1_67	pCh1	67	11628	11837	-	codon_start=1;inference=COORDINATES: similar to AA sequence:RefSeq:WP_000081344.1;locus_tag=CG474_RS21955;note=Derived by automated computational analysis using gene prediction method: Protein Homology.;old_locus_tag=CG474_21955;product=hypothetical protein;protein_id=WP_094374055.1;transl_table=11;translation=MSQNNFYMIEHVDQVKNEVHLNKYLFNKQVIVKVSEEEAAAYTEFMDGAAEHDSLPFVKYDEERGVICE	CG474_21955	hypothetical protein
pCh1_67	pCh1	67	11860	12288	-	codon_start=1;inference=COORDINATES: similar to AA sequence:RefSeq:YP_173322.1;locus_tag=CG474_RS21960;note=Derived by automated computational analysis using gene prediction method: Protein Homology.;old_locus_tag=CG474_21960;product=hypothetical protein;protein_id=WP_094374057.1;transl_table=11;translation=MSNKVYYSIVSSTRFSRNEENRTIIEESIKKGEDHFLIRNDDYGECFEVDFEKQITEEENENWILETVIDFAKKYRITEFELWKKHEGDP…	CG474_21960	hypothetical protein
pCh1_67	pCh1	67	12308	12784	-	codon_start=1;inference=COORDINATES: similar to AA sequence:RefSeq:WP_000414443.1;locus_tag=CG474_RS21965;note=Derived by automated computational analysis using gene prediction method: Protein Homology.;old_locus_tag=CG474_21965;product=hypothetical protein;protein_id=WP_094374059.1;transl_table=11;translation=MEKNNIQTENVLLVTPLEWNMILNREKWVVFQNEISEKLKQEINDDFPNSKAACIDETFYLKDKETGEILGEANGYEVYYLLYNVEK…	CG474_21965	hypothetical protein
pCh1_67	pCh1	67	12853	14418	-	codon_start=1;inference=COORDINATES: similar to AA sequence:RefSeq:YP_173323.1;locus_tag=CG474_RS21970;note=Derived by automated computational analysis using gene prediction method: Protein Homology.;old_locus_tag=CG474_21970;product=hypothetical protein;protein_id=WP_094398401.1;transl_table=11;translation=MGKSPGIILTSQYTIPKQKSFTTYIDYCTRKQALLKDGHTLTVTELQELKRLEFAIDSFEMDSVSFSKGKRDISKKEGEAKAILTSPESF…	CG474_21970	hypothetical protein
pCh1_67	pCh1	67	14438	15046	-	codon_start=1;inference=COORDINATES: similar to AA sequence:RefSeq:YP_173244.1;locus_tag=CG474_RS21975;note=Derived by automated computational analysis using gene prediction method: Protein Homology.;old_locus_tag=CG474_21975;product=hypothetical protein;protein_id=WP_094374063.1;transl_table=11;translation=MAYEKLFQFRGNQIHVNIVQDFQKQYPEYSREADVLRHAVVLLDEKMREDKGEDNLSILKKEVKNLTKSVNTMKQQMDVLIKLNIELISR…	CG474_21975	hypothetical protein
pCh1_67	pCh1	67	15064	15351	-	codon_start=1;inference=COORDINATES: similar to AA sequence:RefSeq:YP_173245.1;locus_tag=CG474_RS21980;note=Derived by automated computational analysis using gene prediction method: Protein Homology.;old_locus_tag=CG474_21980;product=hypothetical protein;protein_id=WP_094374065.1;transl_table=11;translation=MDIHVRNVDPYYVKEIDKRCRQIGEKLGRRYYRGEYINEIFREHFDGEYKRNKEDKFDEAIGNVIVTLERQENKLQEYIDVTNELVASMV…	CG474_21980	hypothetical protein
pCh1_67	pCh1	67	15615	16472	-	codon_start=1;inference=COORDINATES: similar to AA sequence:RefSeq:YP_173246.1;locus_tag=CG474_RS21985;note=Derived by automated computational analysis using gene prediction method: Protein Homology.;old_locus_tag=CG474_21985;product=hypothetical protein;protein_id=WP_094374067.1;transl_table=11;translation=MRLKFFGSKEGRKPANTKRKAYLLTLGSFVTMFFVLCISPVFSGATYKFEEMKPGEYQSITPLVKLSVAKKEYNPVNKILRIDYALKSDN…	CG474_21985	hypothetical protein
pCh1_67	pCh1	67	16463	16741	-	codon_start=1;inference=COORDINATES: similar to AA sequence:RefSeq:YP_173247.1;locus_tag=CG474_RS21990;note=Derived by automated computational analysis using gene prediction method: Protein Homology.;old_locus_tag=CG474_21990;product=hypothetical protein;protein_id=WP_094374069.1;transl_table=11;translation=MLLSELKSNYDYSKEGKYIIIKLRKRKNDYQEIAIDWFDYNPGNKFEWLLVRECQINRQGKKKYTNYKLKNICPLVKVQVQVFQKGEEEV…	CG474_21990	hypothetical protein
pCh1_67	pCh1	67	16849	17457	-	codon_start=1;inference=COORDINATES: similar to AA sequence:RefSeq:YP_173249.1;locus_tag=CG474_RS21995;note=Derived by automated computational analysis using gene prediction method: Protein Homology.;old_locus_tag=CG474_21995;product=hypothetical protein;protein_id=WP_094374071.1;transl_table=11;translation=MNMLSKVLTGVLSVSLIFNGVLTYNAMQEFDKKDKKYQVDIAKKDKTIDKLKAEMERLNTKVDTNSTDSNKEKTVSVIDLQKQYKDVSNQ…	CG474_21995	hypothetical protein
pCh1_67	pCh1	67	20563	21231	-	codon_start=1;inference=COORDINATES: similar to AA sequence:RefSeq:YP_173252.1;locus_tag=CG474_RS22010;note=Derived by automated computational analysis using gene prediction method: Protein Homology.;old_locus_tag=CG474_22010;product=hypothetical protein;protein_id=WP_094374181.1;transl_table=11;translation=MDMKVATTEPKKMKKKKRLEGSNEKQGFISTIFASFKNTDAPILEVSPYKRLDKKTGILVDRRDVLQVYLKVKTTDLYSMNEDDLRRFMN…	CG474_22010	hypothetical protein
pCh1_67	pCh1	67	21289	21603	-	codon_start=1;inference=COORDINATES: similar to AA sequence:RefSeq:YP_173253.1;locus_tag=CG474_RS22015;note=Derived by automated computational analysis using gene prediction method: Protein Homology.;old_locus_tag=CG474_22015;product=hypothetical protein;protein_id=WP_094374077.1;transl_table=11;translation=MEMMRNPKNTKQEIKIAFFYLIDAGIVGLMAIIAGYMPKFVPVGGFGRIMFYVLFVTFGLFLCIKPHNSPTNRNIVVILDMLKQDDKKYH…	CG474_22015	hypothetical protein
pCh1_67	pCh1	67	21587	22420	-	codon_start=1;inference=COORDINATES: similar to AA sequence:RefSeq:WP_016099597.1;locus_tag=CG474_RS22020;note=Derived by automated computational analysis using gene prediction method: Protein Homology.;old_locus_tag=CG474_22020;product=hypothetical protein;protein_id=WP_094374078.1;transl_table=11;translation=MKEFLIEILNNQFVMQIIFTTTFSFVVYILCFIAYHGGLWRDMQLDPSEHIFFDCDPFLRNIVKPVLLSWLIYDKPFIKQWFLWSID…	CG474_22020	hypothetical protein
pCh1_67	pCh1	67	22389	22598	-	codon_start=1;inference=COORDINATES: similar to AA sequence:RefSeq:WP_000371006.1;locus_tag=CG474_RS22025;note=Derived by automated computational analysis using gene prediction method: Protein Homology.;old_locus_tag=CG474_22025;product=hypothetical protein;protein_id=WP_094374080.1;transl_table=11;translation=MENWLFAICMLGVAIVISIIATFLKGIFRMLKGKRKKEIEWVTVMNAEYIDKDFWGRNFNERVSNRNTK	CG474_22025	hypothetical protein
pCh1_67	pCh1	67	22603	22863	-	codon_start=1;inference=COORDINATES: similar to AA sequence:RefSeq:WP_002198678.1;locus_tag=CG474_RS22030;note=Derived by automated computational analysis using gene prediction method: Protein Homology.;old_locus_tag=CG474_22030;product=hypothetical protein;protein_id=WP_094374082.1;transl_table=11;translation=MKVIDVAGRRRVYFEMKQRELQYSLCITVAGFIVAVAILVFQLSFELGHLYHYIFTFFLLIYFSYNLYSNNKLSKEYSKLNREQSL	CG474_22030	hypothetical protein
pCh1_67	pCh1	67	22881	23399	-	codon_start=1;inference=COORDINATES: similar to AA sequence:RefSeq:YP_173256.1;locus_tag=CG474_RS22035;note=incomplete%3B partial in the middle of a contig%3B missing start%3B Derived by automated computational analysis using gene prediction method: Protein Homology.;old_locus_tag=CG474_22035;product=hypothetical protein;pseudo=;transl_table=11	CG474_22035	hypothetical protein
pCh1_67	pCh1	67	23765	24079	-	codon_start=1;inference=COORDINATES: ab initio prediction:GeneMarkS%2B;locus_tag=CG474_RS22040;note=Derived by automated computational analysis using gene prediction method: GeneMarkS%2B.;old_locus_tag=CG474_22040;product=hypothetical protein;protein_id=WP_063262619.1;transl_table=11;translation=MRVILTDSCRGKLSGVTIPKNYGIRLIADYEGGGCSCGLTIRMKLDLRNQGDLFVISDHISLLMDKASYRILGSNEFTLDYKDDLAFILKTKNETLAYGIWF…	CG474_22040	hypothetical protein
pCh1_67	pCh1	67	26740	26877	+	codon_start=1;inference=COORDINATES: similar to AA sequence:RefSeq:WP_009675799.1;locus_tag=CG474_RS22060;note=incomplete%3B partial in the middle of a contig%3B missing stop%3B Derived by automated computational analysis using gene prediction method: Protein Homology.;old_locus_tag=CG474_22060;product=hypothetical protein;pseudo=;transl_table=11	CG474_22060	hypothetical protein
pCh1_67	pCh1	67	28843	30375	-	codon_start=1;inference=COORDINATES: similar to AA sequence:RefSeq:WP_017473127.1;locus_tag=CG474_RS22075;note=Derived by automated computational analysis using gene prediction method: Protein Homology.;old_locus_tag=CG474_22075;product=hypothetical protein;protein_id=WP_063262612.1;transl_table=11;translation=MSKQQVKIAWPFVKGEKAQLIWIGEPFRYDHKMMIKAYFRSQGRTEGILMDWGTLPCLAIQHYYTDGTITASQVPEGVQEIDMTIYP…	CG474_22075	hypothetical protein
pCh1_67	pCh1	67	37018	37527	-	codon_start=1;inference=COORDINATES: similar to AA sequence:RefSeq:YP_173267.1;locus_tag=CG474_RS22100;note=incomplete%3B partial in the middle of a contig%3B missing stop%3B Derived by automated computational analysis using gene prediction method: Protein Homology.;old_locus_tag=CG474_22100;product=hypothetical protein;pseudo=;transl_table=11	CG474_22100	hypothetical protein
pCh1_67	pCh1	67	37650	38225	-	codon_start=1;inference=COORDINATES: similar to AA sequence:RefSeq:WP_016083837.1;locus_tag=CG474_RS22105;note=Derived by automated computational analysis using gene prediction method: Protein Homology.;old_locus_tag=CG474_22105;product=hypothetical protein;protein_id=WP_094374107.1;transl_table=11;translation=MQYAIMAINENLNVLIDAVEVSALNDYGQREDEVKVCPLEDDVQQLRVVYGVFMPQPNSEREKIIKQVKESVGYIISHIELEQDSCC…	CG474_22105	hypothetical protein
pCh1_67	pCh1	67	38293	38514	-	codon_start=1;inference=COORDINATES: similar to AA sequence:RefSeq:YP_173268.1;locus_tag=CG474_RS22110;note=Derived by automated computational analysis using gene prediction method: Protein Homology.;old_locus_tag=CG474_22110;product=hypothetical protein;protein_id=WP_094374109.1;transl_table=11;translation=MSVCNEGIHEIYTYGFLFYSKNKGIVLDDGNKEYPIDAAEVLLEKEYVFIEELSKLDPLKIPGLRARIKLHHN	CG474_22110	hypothetical protein
pCh1_67	pCh1	67	38892	39641	-	codon_start=1;inference=COORDINATES: ab initio prediction:GeneMarkS%2B;locus_tag=CG474_RS22115;note=Derived by automated computational analysis using gene prediction method: GeneMarkS%2B.;old_locus_tag=CG474_22115;product=hypothetical protein;protein_id=WP_094374111.1;transl_table=11;translation=MVSEIKKQDSPKERILTLIKNEGINVRESFNLSLFYPNVGGNLEEKVCLDEFAVMTNSSKAITSVLVPKFTDMNEKEQAIDLAYLLAVYMVRKEKKWLRMFS…	CG474_22115	hypothetical protein
pCh1_67	pCh1	67	39704	39940	-	codon_start=1;inference=COORDINATES: similar to AA sequence:RefSeq:WP_016078762.1;locus_tag=CG474_RS22120;note=Derived by automated computational analysis using gene prediction method: Protein Homology.;old_locus_tag=CG474_22120;product=hypothetical protein;protein_id=WP_094374113.1;transl_table=11;translation=MNIIVTFHLVSGLRRSTVVQAENIEDASEFINGELEDGFALFDIYKMNGDESFSLVNEGVEKFEVYRRHVMCTDYEVQ	CG474_22120	hypothetical protein
pCh1_67	pCh1	67	40276	40755	-	codon_start=1;inference=COORDINATES: similar to AA sequence:RefSeq:WP_016083826.1;locus_tag=CG474_RS22125;note=Derived by automated computational analysis using gene prediction method: Protein Homology.;old_locus_tag=CG474_22125;product=hypothetical protein;protein_id=WP_094374115.1;transl_table=11;translation=MFKNMKLLSILFALIIMILSGCSNNSLPFQKGEKYKENDGATFIEVQANNEWKMHRGRDRANEYALYRVEETEYKAGKYAVISLSLK…	CG474_22125	hypothetical protein
pCh1_67	pCh1	67	40862	41065	-	codon_start=1;inference=COORDINATES: similar to AA sequence:RefSeq:WP_001292830.1;locus_tag=CG474_RS22130;note=Derived by automated computational analysis using gene prediction method: Protein Homology.;old_locus_tag=CG474_22130;product=hypothetical protein;protein_id=WP_094374116.1;transl_table=11;translation=MSELKVNLQANKILKSKSISVGFFELDERYSLGKKITVFCNNLNALYTFTVFNITLVKKTHWVVHLK	CG474_22130	hypothetical protein
pCh1_67	pCh1	67	41062	41595	-	codon_start=1;inference=COORDINATES: similar to AA sequence:RefSeq:YP_173279.1;locus_tag=CG474_RS22135;note=Derived by automated computational analysis using gene prediction method: Protein Homology.;old_locus_tag=CG474_22135;product=hypothetical protein;protein_id=WP_094374118.1;transl_table=11;translation=MGKGHRERYVKKIAGVITTKRKYPTGYLVVGEYNLSLEFQNEIIDVLDHEEVMSCHLDFSKYNSEAECLVALKKAKKQLGESRDSGKILI…	CG474_22135	hypothetical protein
pCh1_67	pCh1	67	42316	42621	-	codon_start=1;inference=COORDINATES: similar to AA sequence:RefSeq:YP_173280.1;locus_tag=CG474_RS22140;note=Derived by automated computational analysis using gene prediction method: Protein Homology.;old_locus_tag=CG474_22140;product=hypothetical protein;protein_id=WP_094374120.1;transl_table=11;translation=MFMRTKEFSKRTHRVKVVQEMDAGALVRKAHSISTFHGQEYIVLDNGNLYDPIRKREVPLARIYRYIKCVRNSYGVIIAKKSNTCAKLME…	CG474_22140	hypothetical protein
pCh1_67	pCh1	67	43683	44906	-	codon_start=1;inference=COORDINATES: similar to AA sequence:RefSeq:WP_002169828.1;locus_tag=CG474_RS22145;note=Derived by automated computational analysis using gene prediction method: Protein Homology.;old_locus_tag=CG474_22145;product=hypothetical protein;protein_id=WP_094374122.1;transl_table=11;translation=MNRVLKREDGASEKIFKNFLSEIIDEIDFQKKNQEDIAKEIGIAPGTFSKNLTGKTQFGFWNLVKLLDILYENDINKKRKMLCAFCS…	CG474_22145	hypothetical protein
pCh1_67	pCh1	67	45055	45828	-	codon_start=1;inference=COORDINATES: similar to AA sequence:RefSeq:YP_173288.1;locus_tag=CG474_RS22150;note=Derived by automated computational analysis using gene prediction method: Protein Homology.;old_locus_tag=CG474_22150;product=hypothetical protein;protein_id=WP_094374124.1;transl_table=11;translation=MVVCYMGKNYSIDRDSKGRYRHSFVFMRGTDVEIKLLGHESLLKGKVTTIEEYYCVLDVEGDGDPYQVTVNFAEIQFIRHEEFLSVEERS…	CG474_22150	hypothetical protein
pCh1_67	pCh1	67	49065	49427	+	codon_start=1;inference=COORDINATES: similar to AA sequence:RefSeq:WP_000369031.1;locus_tag=CG474_RS22165;note=Derived by automated computational analysis using gene prediction method: Protein Homology.;old_locus_tag=CG474_22165;product=hypothetical protein;protein_id=WP_094374130.1;transl_table=11;translation=MNNNIAKEELGMIKNRKKKTQGSENFLPENQEEQKRSFPEDELMFVKPKKKLTTKDLPKSIRISIETHAAISALATLQGLNIYEVVN…	CG474_22165	hypothetical protein
pCh1_67	pCh1	67	49516	49737	+	codon_start=1;inference=COORDINATES: similar to AA sequence:RefSeq:WP_016078772.1;locus_tag=CG474_RS22170;note=Derived by automated computational analysis using gene prediction method: Protein Homology.;old_locus_tag=CG474_22170;product=hypothetical protein;protein_id=WP_094374131.1;transl_table=11;translation=MRKIGILALAILSLVFFNVISLQTIGTLALLMAAGIGLYILFYTLIAFLALGLSIVGVIAAISLITYATTNLI	CG474_22170	hypothetical protein
pCh1_67	pCh1	67	49759	49986	+	codon_start=1;inference=COORDINATES: similar to AA sequence:RefSeq:YP_173292.1;locus_tag=CG474_RS22175;note=Derived by automated computational analysis using gene prediction method: Protein Homology.;old_locus_tag=CG474_22175;product=hypothetical protein;protein_id=WP_094374133.1;transl_table=11;translation=MELAKELEIILRCKQLLSAAYSVGGSERIEFIRKGHTYMYFAITSPYEETRYYRIDDLLDTHQLEGNKWVYSMTI	CG474_22175	hypothetical protein
pCh1_67	pCh1	67	50017	50208	+	codon_start=1;inference=COORDINATES: similar to AA sequence:RefSeq:WP_002175314.1;locus_tag=CG474_RS22180;note=Derived by automated computational analysis using gene prediction method: Protein Homology.;old_locus_tag=CG474_22180;product=hypothetical protein;protein_id=WP_094374135.1;transl_table=11;translation=MAKTKGKQIIEATIKAQVAQSYYECQKWINETLRLMAKDTKLEQDVNWALEICNNFSNLKNKH	CG474_22180	hypothetical protein
pCh1_67	pCh1	67	50532	50867	+	codon_start=1;inference=COORDINATES: similar to AA sequence:RefSeq:YP_173295.1;locus_tag=CG474_RS22190;note=Derived by automated computational analysis using gene prediction method: Protein Homology.;old_locus_tag=CG474_22190;product=hypothetical protein;protein_id=WP_094374139.1;transl_table=11;translation=MDTILNKEVSTSFFDQFFSENKVENDVFVISVNKKYFFIESNTVIDMIKKFSPKDQQYIKRHLLLCNLLNRDLSTCLKEIATDYVRTFFG…	CG474_22190	hypothetical protein
pCh1_67	pCh1	67	50945	51127	+	codon_start=1;inference=COORDINATES: ab initio prediction:GeneMarkS%2B;locus_tag=CG474_RS22195;note=Derived by automated computational analysis using gene prediction method: GeneMarkS%2B.;old_locus_tag=CG474_22195;product=hypothetical protein;protein_id=WP_094374141.1;transl_table=11;translation=MSKYFKCLHLEKDEDMTMKNFETFSESYSVTFETKRVDAKNVNIKIYEPVKIIKIIKEQS	CG474_22195	hypothetical protein
pCh1_67	pCh1	67	51300	52394	+	codon_start=1;inference=COORDINATES: similar to AA sequence:RefSeq:WP_002087235.1;locus_tag=CG474_RS22200;note=Derived by automated computational analysis using gene prediction method: Protein Homology.;old_locus_tag=CG474_22200;product=hypothetical protein;protein_id=WP_094374143.1;transl_table=11;translation=MDHQLKTNDKITQLLNKWYQEIRAQHKKGATNLKNEIDNYINNINEDPNLLFHYSLLTFRFNVLIDHLSITPSSFQEIDSLDVPQNE…	CG474_22200	hypothetical protein
pCh1_67	pCh1	67	58090	58296	-	codon_start=1;inference=COORDINATES: similar to AA sequence:RefSeq:WP_000579651.1;locus_tag=CG474_RS22235;note=Derived by automated computational analysis using gene prediction method: Protein Homology.;old_locus_tag=CG474_22235;product=hypothetical protein;protein_id=WP_094374156.1;transl_table=11;translation=MINLEPYHCCICDTDESVEIEIDDFEERREVCMNCGYVHFGAADPWGIEENEKIEKWIKESKMKRADS	CG474_22235	hypothetical protein
pCh1_67	pCh1	67	61630	61968	+	codon_start=1;inference=COORDINATES: ab initio prediction:GeneMarkS%2B;locus_tag=CG474_RS22250;note=Derived by automated computational analysis using gene prediction method: GeneMarkS%2B.;old_locus_tag=CG474_22250;product=hypothetical protein;protein_id=WP_094374162.1;transl_table=11;translation=MKIMLSTDSIVEKYLGMALENPKTPFTYNDTTLVNVKDLYNFINKNCKSELVDFEEVIKEVIETAMTQGGPNCSYELGSHNTKSGNTETISFEYDFEYDEEE…	CG474_22250	hypothetical protein
pCh1_67	pCh1	67	62669	63241	-	codon_start=1;inference=COORDINATES: ab initio prediction:GeneMarkS%2B;locus_tag=CG474_RS22260;note=Derived by automated computational analysis using gene prediction method: GeneMarkS%2B.;old_locus_tag=CG474_22260;product=hypothetical protein;protein_id=WP_094374166.1;transl_table=11;translation=MEQFIRLDMKGNWKGKEHCSSFAGVEEHGIREEGISCYRLKDTAYALESLREYWVDMVGHTEKDFENMQITIFEGELVGEGSELEDLATCERTILEAEAAPI…	CG474_22260	hypothetical protein
pCh1_67	pCh1	67	63255	63722	-	codon_start=1;inference=COORDINATES: ab initio prediction:GeneMarkS%2B;locus_tag=CG474_RS22265;note=Derived by automated computational analysis using gene prediction method: GeneMarkS%2B.;old_locus_tag=CG474_22265;product=hypothetical protein;protein_id=WP_094374168.1;transl_table=11;translation=MIKALKKKFLNSTGISKHENTILELNQYPEVEKELRVLTEDMLFKVGYAVLTDAITILRNLSNSQLILEILKISNDKIDFWFSHITTAIHNLPEKLERKDTS…	CG474_22265	hypothetical protein
pCh1_67	pCh1	67	63972	64226	-	codon_start=1;inference=COORDINATES: similar to AA sequence:RefSeq:WP_000650387.1;locus_tag=CG474_RS22270;note=Derived by automated computational analysis using gene prediction method: Protein Homology.;old_locus_tag=CG474_22270;product=hypothetical protein;protein_id=WP_094374170.1;transl_table=11;translation=MKCVELEVLKEYGSPTVYFCEHEMKHSCLIAIPRWNWSFLMDYAIDFKDEKPMLMEALEQHISEPADIENVANVIYDFALADFN	CG474_22270	hypothetical protein
pCh1_67	pCh1	67	64293	65015	-	codon_start=1;inference=COORDINATES: ab initio prediction:GeneMarkS%2B;locus_tag=CG474_RS22275;note=Derived by automated computational analysis using gene prediction method: GeneMarkS%2B.;old_locus_tag=CG474_22275;product=hypothetical protein;protein_id=WP_094374172.1;transl_table=11;translation=MLPDKYEKFDRIILNTENIEFMNNYMNEIAEVELHIPLNKGVLIIEKWFNSEADVFFPFWQDRDTLVIEIFTEEFGKKRIAKVEVDSNGKIDIVDTIMMDLS…	CG474_22275	hypothetical protein
pCh1_67	pCh1	67	65166	65585	-	codon_start=1;inference=COORDINATES: similar to AA sequence:RefSeq:WP_016084225.1;locus_tag=CG474_RS22280;note=Derived by automated computational analysis using gene prediction method: Protein Homology.;old_locus_tag=CG474_22280;product=hypothetical protein;protein_id=WP_094374173.1;transl_table=11;translation=MVVQNVSYWNVKEINETTLFITLNNEEAHRLKGIVNKLVLHFYRLKIGTGYISIPISSLRAEFYFNRSSFYSRVNPPLDKFVYFEED…	CG474_22280	hypothetical protein
pCh1_67	pCh1	67	65649	65978	-	codon_start=1;inference=COORDINATES: ab initio prediction:GeneMarkS%2B;locus_tag=CG474_RS22285;note=Derived by automated computational analysis using gene prediction method: GeneMarkS%2B.;old_locus_tag=CG474_22285;product=hypothetical protein;protein_id=WP_094374175.1;transl_table=11;translation=MSNTYQNQQLEDIEQLKNIFPDGEADERNWCVLSTSGVHGLYTTLDDLEQEYKNGNEDLNVTVLVIMPRLVSMLYGHINITIDDIPYLRKLVSSSLKYMCKS…	CG474_22285	hypothetical protein
pCh1_67	pCh1	67	66055	66312	-	codon_start=1;inference=COORDINATES: similar to AA sequence:RefSeq:WP_016085063.1;locus_tag=CG474_RS22290;note=Derived by automated computational analysis using gene prediction method: Protein Homology.;old_locus_tag=CG474_22290;product=hypothetical protein;protein_id=WP_094374183.1;transl_table=11;translation=MNENGAVIEHKREGIKWQLTDRFFSIGVEVWNMNWSRFNEGYNETKPGTFKRTLMEMHYPWDMIKDWSEEDCEAEIGAIDSADVI	CG474_22290	hypothetical protein
pCh1_67	pCh1	67	66409	66639	-	codon_start=1;inference=COORDINATES: similar to AA sequence:RefSeq:WP_000247798.1;locus_tag=CG474_RS22295;note=Derived by automated computational analysis using gene prediction method: Protein Homology.;old_locus_tag=CG474_22295;product=hypothetical protein;protein_id=WP_094374177.1;transl_table=11;translation=MQFEFCSPDKPYLVYSVNCDRPETTSGYMQGYWECTHCGEGSQFRFYDDTYWPKYVAKCPNCNKEFIAIDDTDYDD	CG474_22295	hypothetical protein
pCh1_67	pCh1	67	66655	66888	-	codon_start=1;inference=COORDINATES: ab initio prediction:GeneMarkS%2B;locus_tag=CG474_RS22300;note=Derived by automated computational analysis using gene prediction method: GeneMarkS%2B.;old_locus_tag=CG474_22300;product=hypothetical protein;protein_id=WP_094398206.1;transl_table=11;translation=MEMNFFETKTFDLWAKAMMTVVLNTTCMYLLSKCFGLFDFNLVRSFLISWVWFLLFYKNELFEVVDEWNDLRKKEKR	CG474_22300	hypothetical protein
pCh1_67	pCh1	67	66947	67308	-	codon_start=3;inference=COORDINATES: similar to AA sequence:RefSeq:WP_012095049.1;locus_tag=CG474_RS22305;note=Derived by automated computational analysis using gene prediction method: Protein Homology.;old_locus_tag=CG474_22305;product=hypothetical protein;protein_id=WP_094398402.1;transl_table=11;translation=FRSKAHKTFVGHFNYYVMPVELYEKVKDEIPKHIGVYVGKTLIKRARKQKLVVDEEVLKDSFIRSLYREADKVLRSNNPSIVEALQR…	CG474_22305	hypothetical protein
pCh23_67	pCh23	67	5472	7004	+	codon_start=1;inference=COORDINATES: similar to AA sequence:RefSeq:WP_017473127.1;locus_tag=CG481_RS00300;note=Derived by automated computational analysis using gene prediction method: Protein Homology.;old_locus_tag=CG481_00300;product=hypothetical protein;protein_id=WP_063262612.1;transl_table=11;translation=MSKQQVKIAWPFVKGEKAQLIWIGEPFRYDHKMMIKAYFRSQGRTEGILMDWGTLPCLAIQHYYTDGTITASQVPEGVQEIDMTIYP…	CG481_00300	hypothetical protein
pCh23_67	pCh23	67	8970	9107	-	codon_start=1;inference=COORDINATES: similar to AA sequence:RefSeq:WP_009675799.1;locus_tag=CG481_RS00315;note=incomplete%3B partial in the middle of a contig%3B missing stop%3B Derived by automated computational analysis using gene prediction method: Protein Homology.;old_locus_tag=CG481_00315;product=hypothetical protein;pseudo=;transl_table=11	CG481_00315	hypothetical protein
pCh23_67	pCh23	67	11768	12082	+	codon_start=1;inference=COORDINATES: ab initio prediction:GeneMarkS%2B;locus_tag=CG481_RS00335;note=Derived by automated computational analysis using gene prediction method: GeneMarkS%2B.;old_locus_tag=CG481_00335;product=hypothetical protein;protein_id=WP_063262619.1;transl_table=11;translation=MRVILTDSCRGKLSGVTIPKNYGIRLIADYEGGGCSCGLTIRMKLDLRNQGDLFVISDHISLLMDKASYRILGSNEFTLDYKDDLAFILKTKNETLAYGIWF…	CG481_00335	hypothetical protein
pCh23_67	pCh23	67	12448	12966	+	codon_start=1;inference=COORDINATES: similar to AA sequence:RefSeq:YP_173256.1;locus_tag=CG481_RS00340;note=incomplete%3B partial in the middle of a contig%3B missing start%3B Derived by automated computational analysis using gene prediction method: Protein Homology.;old_locus_tag=CG481_00340;product=hypothetical protein;pseudo=;transl_table=11	CG481_00340	hypothetical protein
pCh23_67	pCh23	67	12984	13244	+	codon_start=1;inference=COORDINATES: similar to AA sequence:RefSeq:WP_002198678.1;locus_tag=CG481_RS00345;note=Derived by automated computational analysis using gene prediction method: Protein Homology.;old_locus_tag=CG481_00345;product=hypothetical protein;protein_id=WP_094374082.1;transl_table=11;translation=MKVIDVAGRRRVYFEMKQRELQYSLCITVAGFIVAVAILVFQLSFELGHLYHYIFTFFLLIYFSYNLYSNNKLSKEYSKLNREQSL	CG481_00345	hypothetical protein
pCh23_67	pCh23	67	13249	13458	+	codon_start=1;inference=COORDINATES: similar to AA sequence:RefSeq:WP_000371006.1;locus_tag=CG481_RS00350;note=Derived by automated computational analysis using gene prediction method: Protein Homology.;old_locus_tag=CG481_00350;product=hypothetical protein;protein_id=WP_094374080.1;transl_table=11;translation=MENWLFAICMLGVAIVISIIATFLKGIFRMLKGKRKKEIEWVTVMNAEYIDKDFWGRNFNERVSNRNTK	CG481_00350	hypothetical protein
pCh23_67	pCh23	67	13427	14260	+	codon_start=1;inference=COORDINATES: similar to AA sequence:RefSeq:WP_016099597.1;locus_tag=CG481_RS00355;note=Derived by automated computational analysis using gene prediction method: Protein Homology.;old_locus_tag=CG481_00355;product=hypothetical protein;protein_id=WP_094374078.1;transl_table=11;translation=MKEFLIEILNNQFVMQIIFTTTFSFVVYILCFIAYHGGLWRDMQLDPSEHIFFDCDPFLRNIVKPVLLSWLIYDKPFIKQWFLWSID…	CG481_00355	hypothetical protein
pCh23_67	pCh23	67	14244	14558	+	codon_start=1;inference=COORDINATES: similar to AA sequence:RefSeq:YP_173253.1;locus_tag=CG481_RS00360;note=Derived by automated computational analysis using gene prediction method: Protein Homology.;old_locus_tag=CG481_00360;product=hypothetical protein;protein_id=WP_094374077.1;transl_table=11;translation=MEMMRNPKNTKQEIKIAFFYLIDAGIVGLMAIIAGYMPKFVPVGGFGRIMFYVLFVTFGLFLCIKPHNSPTNRNIVVILDMLKQDDKKYH…	CG481_00360	hypothetical protein
pCh23_67	pCh23	67	14616	15284	+	codon_start=1;inference=COORDINATES: similar to AA sequence:RefSeq:YP_173252.1;locus_tag=CG481_RS00365;note=Derived by automated computational analysis using gene prediction method: Protein Homology.;old_locus_tag=CG481_00365;product=hypothetical protein;protein_id=WP_094374181.1;transl_table=11;translation=MDMKVATTEPKKMKKKKRLEGSNEKQGFISTIFASFKNTDAPILEVSPYKRLDKKTGILVDRRDVLQVYLKVKTTDLYSMNEDDLRRFMN…	CG481_00365	hypothetical protein
pCh23_67	pCh23	67	18390	18998	+	codon_start=1;inference=COORDINATES: similar to AA sequence:RefSeq:YP_173249.1;locus_tag=CG481_RS00380;note=Derived by automated computational analysis using gene prediction method: Protein Homology.;old_locus_tag=CG481_00380;product=hypothetical protein;protein_id=WP_094374071.1;transl_table=11;translation=MNMLSKVLTGVLSVSLIFNGVLTYNAMQEFDKKDKKYQVDIAKKDKTIDKLKAEMERLNTKVDTNSTDSNKEKTVSVIDLQKQYKDVSNQ…	CG481_00380	hypothetical protein
pCh23_67	pCh23	67	19106	19384	+	codon_start=1;inference=COORDINATES: similar to AA sequence:RefSeq:YP_173247.1;locus_tag=CG481_RS00385;note=Derived by automated computational analysis using gene prediction method: Protein Homology.;old_locus_tag=CG481_00385;product=hypothetical protein;protein_id=WP_094374069.1;transl_table=11;translation=MLLSELKSNYDYSKEGKYIIIKLRKRKNDYQEIAIDWFDYNPGNKFEWLLVRECQINRQGKKKYTNYKLKNICPLVKVQVQVFQKGEEEV…	CG481_00385	hypothetical protein
pCh23_67	pCh23	67	19375	20232	+	codon_start=1;inference=COORDINATES: similar to AA sequence:RefSeq:YP_173246.1;locus_tag=CG481_RS00390;note=Derived by automated computational analysis using gene prediction method: Protein Homology.;old_locus_tag=CG481_00390;product=hypothetical protein;protein_id=WP_094374067.1;transl_table=11;translation=MRLKFFGSKEGRKPANTKRKAYLLTLGSFVTMFFVLCISPVFSGATYKFEEMKPGEYQSITPLVKLSVAKKEYNPVNKILRIDYALKSDN…	CG481_00390	hypothetical protein
pCh23_67	pCh23	67	20496	20783	+	codon_start=1;inference=COORDINATES: similar to AA sequence:RefSeq:YP_173245.1;locus_tag=CG481_RS00395;note=Derived by automated computational analysis using gene prediction method: Protein Homology.;old_locus_tag=CG481_00395;product=hypothetical protein;protein_id=WP_094374065.1;transl_table=11;translation=MDIHVRNVDPYYVKEIDKRCRQIGEKLGRRYYRGEYINEIFREHFDGEYKRNKEDKFDEAIGNVIVTLERQENKLQEYIDVTNELVASMV…	CG481_00395	hypothetical protein
pCh23_67	pCh23	67	20801	21409	+	codon_start=1;inference=COORDINATES: similar to AA sequence:RefSeq:YP_173244.1;locus_tag=CG481_RS00400;note=Derived by automated computational analysis using gene prediction method: Protein Homology.;old_locus_tag=CG481_00400;product=hypothetical protein;protein_id=WP_094374063.1;transl_table=11;translation=MAYEKLFQFRGNQIHVNIVQDFQKQYPEYSREADVLRHAVVLLDEKMREDKGEDNLSILKKEVKNLTKSVNTMKQQMDVLIKLNIELISR…	CG481_00400	hypothetical protein
pCh23_67	pCh23	67	21429	22994	+	codon_start=1;inference=COORDINATES: similar to AA sequence:RefSeq:YP_173323.1;locus_tag=CG481_RS00405;note=Derived by automated computational analysis using gene prediction method: Protein Homology.;old_locus_tag=CG481_00405;product=hypothetical protein;protein_id=WP_094398401.1;transl_table=11;translation=MGKSPGIILTSQYTIPKQKSFTTYIDYCTRKQALLKDGHTLTVTELQELKRLEFAIDSFEMDSVSFSKGKRDISKKEGEAKAILTSPESF…	CG481_00405	hypothetical protein
pCh23_67	pCh23	67	23063	23539	+	codon_start=1;inference=COORDINATES: similar to AA sequence:RefSeq:WP_000414443.1;locus_tag=CG481_RS00410;note=Derived by automated computational analysis using gene prediction method: Protein Homology.;old_locus_tag=CG481_00410;product=hypothetical protein;protein_id=WP_094374059.1;transl_table=11;translation=MEKNNIQTENVLLVTPLEWNMILNREKWVVFQNEISEKLKQEINDDFPNSKAACIDETFYLKDKETGEILGEANGYEVYYLLYNVEK…	CG481_00410	hypothetical protein
pCh23_67	pCh23	67	23559	23987	+	codon_start=1;inference=COORDINATES: similar to AA sequence:RefSeq:YP_173322.1;locus_tag=CG481_RS00415;note=Derived by automated computational analysis using gene prediction method: Protein Homology.;old_locus_tag=CG481_00415;product=hypothetical protein;protein_id=WP_094374057.1;transl_table=11;translation=MSNKVYYSIVSSTRFSRNEENRTIIEESIKKGEDHFLIRNDDYGECFEVDFEKQITEEENENWILETVIDFAKKYRITEFELWKKHEGDP…	CG481_00415	hypothetical protein
pCh23_67	pCh23	67	24010	24219	+	codon_start=1;inference=COORDINATES: similar to AA sequence:RefSeq:WP_000081344.1;locus_tag=CG481_RS00420;note=Derived by automated computational analysis using gene prediction method: Protein Homology.;old_locus_tag=CG481_00420;product=hypothetical protein;protein_id=WP_094374055.1;transl_table=11;translation=MSQNNFYMIEHVDQVKNEVHLNKYLFNKQVIVKVSEEEAAAYTEFMDGAAEHDSLPFVKYDEERGVICE	CG481_00420	hypothetical protein
pCh23_67	pCh23	67	24210	25985	+	codon_start=1;inference=COORDINATES: similar to AA sequence:RefSeq:YP_173320.1;locus_tag=CG481_RS00425;note=Derived by automated computational analysis using gene prediction method: Protein Homology.;old_locus_tag=CG481_00425;product=hypothetical protein;protein_id=WP_094374053.1;transl_table=11;translation=MRMTYTKKKYTPKTKEQIKEETKEIMDKVLTDITRYYTSTKDLLELAEFMAKFSNYSPRNMQLINSQFTNAYACANYKTFKGAGFHVNKG…	CG481_00425	hypothetical protein
pCh23_67	pCh23	67	26092	27072	+	codon_start=1;inference=COORDINATES: similar to AA sequence:RefSeq:YP_173319.1;locus_tag=CG481_RS00430;note=Derived by automated computational analysis using gene prediction method: Protein Homology.;old_locus_tag=CG481_00430;product=hypothetical protein;protein_id=WP_094374051.1;transl_table=11;translation=MDNFEVVIAIQQKANQEVFEKIGLNLERHWEEYEIQLSEDNRVVEDILPNMRLNLGELATVVSRYGTEQEQKDIDEIENYLEPYYQADLI…	CG481_00430	hypothetical protein
pCh23_67	pCh23	67	29781	30161	+	codon_start=1;inference=COORDINATES: similar to AA sequence:RefSeq:WP_000412911.1;locus_tag=CG481_RS00450;note=Derived by automated computational analysis using gene prediction method: Protein Homology.;old_locus_tag=CG481_00450;product=hypothetical protein;protein_id=WP_094374043.1;transl_table=11;translation=MEKLQIAKELLANSLNIYIKMKIEEYIFHFEGLESGVYCNKKNREDDSLIRFHNCITYIHETGFNIKGWTLYEIPIYYSHCFYNKSM…	CG481_00450	hypothetical protein
pCh23_67	pCh23	67	30533	31468	+	codon_start=1;inference=COORDINATES: similar to AA sequence:RefSeq:WP_000164971.1;locus_tag=CG481_RS00455;note=Derived by automated computational analysis using gene prediction method: Protein Homology.;old_locus_tag=CG481_00455;product=hypothetical protein;protein_id=WP_094396514.1;transl_table=11;translation=MAKNNEIETIEEYFSMALGVSKSETYGYIARYSEEVPVWCFLLKRDGAKGEKYYGEHCPLNNINLEDLIKVFSLFSKQDRKIIVDTE…	CG481_00455	hypothetical protein
pCh23_67	pCh23	67	34388	34768	+	codon_start=1;inference=COORDINATES: similar to AA sequence:RefSeq:WP_002198490.1;locus_tag=CG481_RS00470;note=Derived by automated computational analysis using gene prediction method: Protein Homology.;old_locus_tag=CG481_00470;product=hypothetical protein;protein_id=WP_094396521.1;transl_table=11;translation=MKTNRTWENPYEIHIEIHYLNKEFQMRIQNLVEKYRPAFEIKSKNFIVKHLQKDKVKIKLVSYKNKAYKAVMTGNDSGLYNLNYFNF…	CG481_00470	hypothetical protein
pCh23_67	pCh23	67	34806	35195	+	codon_start=1;inference=COORDINATES: ab initio prediction:GeneMarkS%2B;locus_tag=CG481_RS00475;note=Derived by automated computational analysis using gene prediction method: GeneMarkS%2B.;old_locus_tag=CG481_00475;product=hypothetical protein;protein_id=WP_094396516.1;transl_table=11;translation=MQDLKYIDWKGWIILFVLLVFFASLDIMTNGQKTSDITEKYTYKNIEIAENLVTSELNKESKYVKLFDLQGSELNSENYADNPNWTQKDLKCLVKTNDGIYR…	CG481_00475	hypothetical protein
pCh23_67	pCh23	67	35677	36222	+	codon_start=1;inference=COORDINATES: similar to AA sequence:RefSeq:WP_012095049.1;locus_tag=CG481_RS00480;note=Derived by automated computational analysis using gene prediction method: Protein Homology.;old_locus_tag=CG481_00480;product=hypothetical protein;protein_id=WP_094396517.1;transl_table=11;translation=MAKTELTVDMERQIYSATTCNQGVFGCFEVTIGWFGKERVDYLTYDTKGIWRCYEIKVSLSDFRSKAHKTFVGHFNYYVMPVELYEK…	CG481_00480	hypothetical protein
pCh23_67	pCh23	67	36281	36514	+	codon_start=1;inference=COORDINATES: ab initio prediction:GeneMarkS%2B;locus_tag=CG481_RS00485;note=Derived by automated computational analysis using gene prediction method: GeneMarkS%2B.;old_locus_tag=CG481_00485;product=hypothetical protein;protein_id=WP_094398206.1;transl_table=11;translation=MEMNFFETKTFDLWAKAMMTVVLNTTCMYLLSKCFGLFDFNLVRSFLISWVWFLLFYKNELFEVVDEWNDLRKKEKR	CG481_00485	hypothetical protein
pCh23_67	pCh23	67	36530	36760	+	codon_start=1;inference=COORDINATES: similar to AA sequence:RefSeq:WP_000247798.1;locus_tag=CG481_RS00490;note=Derived by automated computational analysis using gene prediction method: Protein Homology.;old_locus_tag=CG481_00490;product=hypothetical protein;protein_id=WP_094374177.1;transl_table=11;translation=MQFEFCSPDKPYLVYSVNCDRPETTSGYMQGYWECTHCGEGSQFRFYDDTYWPKYVAKCPNCNKEFIAIDDTDYDD	CG481_00490	hypothetical protein
pCh23_67	pCh23	67	36857	37114	+	codon_start=1;inference=COORDINATES: similar to AA sequence:RefSeq:WP_016085063.1;locus_tag=CG481_RS00495;note=Derived by automated computational analysis using gene prediction method: Protein Homology.;old_locus_tag=CG481_00495;product=hypothetical protein;protein_id=WP_094374183.1;transl_table=11;translation=MNENGAVIEHKREGIKWQLTDRFFSIGVEVWNMNWSRFNEGYNETKPGTFKRTLMEMHYPWDMIKDWSEEDCEAEIGAIDSADVI	CG481_00495	hypothetical protein
pCh23_67	pCh23	67	37191	37520	+	codon_start=1;inference=COORDINATES: ab initio prediction:GeneMarkS%2B;locus_tag=CG481_RS00500;note=Derived by automated computational analysis using gene prediction method: GeneMarkS%2B.;old_locus_tag=CG481_00500;product=hypothetical protein;protein_id=WP_094374175.1;transl_table=11;translation=MSNTYQNQQLEDIEQLKNIFPDGEADERNWCVLSTSGVHGLYTTLDDLEQEYKNGNEDLNVTVLVIMPRLVSMLYGHINITIDDIPYLRKLVSSSLKYMCKS…	CG481_00500	hypothetical protein
pCh23_67	pCh23	67	37584	38003	+	codon_start=1;inference=COORDINATES: similar to AA sequence:RefSeq:WP_016084225.1;locus_tag=CG481_RS00505;note=Derived by automated computational analysis using gene prediction method: Protein Homology.;old_locus_tag=CG481_00505;product=hypothetical protein;protein_id=WP_094374173.1;transl_table=11;translation=MVVQNVSYWNVKEINETTLFITLNNEEAHRLKGIVNKLVLHFYRLKIGTGYISIPISSLRAEFYFNRSSFYSRVNPPLDKFVYFEED…	CG481_00505	hypothetical protein
pCh23_67	pCh23	67	38154	38834	+	codon_start=1;inference=COORDINATES: ab initio prediction:GeneMarkS%2B;locus_tag=CG481_RS00510;note=Derived by automated computational analysis using gene prediction method: GeneMarkS%2B.;old_locus_tag=CG481_00510;product=hypothetical protein;protein_id=WP_100059503.1;transl_table=11;translation=MLPDKYEKFDRIILNTENIEFMNNYMNEIAEVELHIPLNKGVLIIEKWFNSEADVFFPFWQDRDTLVIEIFTEEFGKKRIAKVEVDSNGKIDIVDTIMMDLS…	CG481_00510	hypothetical protein
pCh23_67	pCh23	67	38942	39196	+	codon_start=1;inference=COORDINATES: similar to AA sequence:RefSeq:WP_000650387.1;locus_tag=CG481_RS00515;note=Derived by automated computational analysis using gene prediction method: Protein Homology.;old_locus_tag=CG481_00515;product=hypothetical protein;protein_id=WP_094374170.1;transl_table=11;translation=MKCVELEVLKEYGSPTVYFCEHEMKHSCLIAIPRWNWSFLMDYAIDFKDEKPMLMEALEQHISEPADIENVANVIYDFALADFN	CG481_00515	hypothetical protein
pCh23_67	pCh23	67	39446	39913	+	codon_start=1;inference=COORDINATES: ab initio prediction:GeneMarkS%2B;locus_tag=CG481_RS00520;note=Derived by automated computational analysis using gene prediction method: GeneMarkS%2B.;old_locus_tag=CG481_00520;product=hypothetical protein;protein_id=WP_094374168.1;transl_table=11;translation=MIKALKKKFLNSTGISKHENTILELNQYPEVEKELRVLTEDMLFKVGYAVLTDAITILRNLSNSQLILEILKISNDKIDFWFSHITTAIHNLPEKLERKDTS…	CG481_00520	hypothetical protein
pCh23_67	pCh23	67	39927	40178	+	codon_start=1;inference=COORDINATES: ab initio prediction:GeneMarkS%2B;locus_tag=CG481_RS00525;note=Derived by automated computational analysis using gene prediction method: GeneMarkS%2B.;old_locus_tag=CG481_00525;product=hypothetical protein;protein_id=WP_094446164.1;transl_table=11;translation=MEQFIRLDMKGNWKGKEHCSSFAGVEEHGIREEGISCYRLKDTAYALESLREYWVDMVGHTEKDFENMQITIFEGELVGKEAN	CG481_00525	hypothetical protein
pCh23_67	pCh23	67	40232	40498	+	codon_start=1;inference=COORDINATES: ab initio prediction:GeneMarkS%2B;locus_tag=CG481_RS00530;note=Derived by automated computational analysis using gene prediction method: GeneMarkS%2B.;old_locus_tag=CG481_00530;product=hypothetical protein;protein_id=WP_100059504.1;transl_table=11;translation=MNEIVKWKENVMPDDMELDEDDRNEGLMYEEEYNKKLLNLYNRFVESNSEKIFKEKDEIFSKEYEDVSEEIDQAKRKFMMQQMHNRDY	CG481_00530	hypothetical protein
pCh23_67	pCh23	67	41199	41537	-	codon_start=1;inference=COORDINATES: ab initio prediction:GeneMarkS%2B;locus_tag=CG481_RS00540;note=Derived by automated computational analysis using gene prediction method: GeneMarkS%2B.;old_locus_tag=CG481_00540;product=hypothetical protein;protein_id=WP_094374162.1;transl_table=11;translation=MKIMLSTDSIVEKYLGMALENPKTPFTYNDTTLVNVKDLYNFINKNCKSELVDFEEVIKEVIETAMTQGGPNCSYELGSHNTKSGNTETISFEYDFEYDEEE…	CG481_00540	hypothetical protein
pCh23_67	pCh23	67	44871	45077	+	codon_start=1;inference=COORDINATES: similar to AA sequence:RefSeq:WP_000579651.1;locus_tag=CG481_RS00555;note=Derived by automated computational analysis using gene prediction method: Protein Homology.;old_locus_tag=CG481_00555;product=hypothetical protein;protein_id=WP_094374156.1;transl_table=11;translation=MINLEPYHCCICDTDESVEIEIDDFEERREVCMNCGYVHFGAADPWGIEENEKIEKWIKESKMKRADS	CG481_00555	hypothetical protein
pCh23_67	pCh23	67	50773	51867	-	codon_start=1;inference=COORDINATES: similar to AA sequence:RefSeq:WP_002087235.1;locus_tag=CG481_RS00590;note=Derived by automated computational analysis using gene prediction method: Protein Homology.;old_locus_tag=CG481_00590;product=hypothetical protein;protein_id=WP_094374143.1;transl_table=11;translation=MDHQLKTNDKITQLLNKWYQEIRAQHKKGATNLKNEIDNYINNINEDPNLLFHYSLLTFRFNVLIDHLSITPSSFQEIDSLDVPQNE…	CG481_00590	hypothetical protein
pCh23_67	pCh23	67	52040	52222	-	codon_start=1;inference=COORDINATES: ab initio prediction:GeneMarkS%2B;locus_tag=CG481_RS00595;note=Derived by automated computational analysis using gene prediction method: GeneMarkS%2B.;old_locus_tag=CG481_00595;product=hypothetical protein;protein_id=WP_094374141.1;transl_table=11;translation=MSKYFKCLHLEKDEDMTMKNFETFSESYSVTFETKRVDAKNVNIKIYEPVKIIKIIKEQS	CG481_00595	hypothetical protein
pCh23_67	pCh23	67	52300	52635	-	codon_start=1;inference=COORDINATES: similar to AA sequence:RefSeq:YP_173295.1;locus_tag=CG481_RS00600;note=Derived by automated computational analysis using gene prediction method: Protein Homology.;old_locus_tag=CG481_00600;product=hypothetical protein;protein_id=WP_094374139.1;transl_table=11;translation=MDTILNKEVSTSFFDQFFSENKVENDVFVISVNKKYFFIESNTVIDMIKKFSPKDQQYIKRHLLLCNLLNRDLSTCLKEIATDYVRTFFG…	CG481_00600	hypothetical protein
pCh23_67	pCh23	67	52959	53150	-	codon_start=1;inference=COORDINATES: similar to AA sequence:RefSeq:WP_002175314.1;locus_tag=CG481_RS00610;note=Derived by automated computational analysis using gene prediction method: Protein Homology.;old_locus_tag=CG481_00610;product=hypothetical protein;protein_id=WP_094374135.1;transl_table=11;translation=MAKTKGKQIIEATIKAQVAQSYYECQKWINETLRLMAKDTKLEQDVNWALEICNNFSNLKNKH	CG481_00610	hypothetical protein
pCh23_67	pCh23	67	53181	53408	-	codon_start=1;inference=COORDINATES: similar to AA sequence:RefSeq:YP_173292.1;locus_tag=CG481_RS00615;note=Derived by automated computational analysis using gene prediction method: Protein Homology.;old_locus_tag=CG481_00615;product=hypothetical protein;protein_id=WP_094374133.1;transl_table=11;translation=MELAKELEIILRCKQLLSAAYSVGGSERIEFIRKGHTYMYFAITSPYEETRYYRIDDLLDTHQLEGNKWVYSMTI	CG481_00615	hypothetical protein
pCh23_67	pCh23	67	53430	53651	-	codon_start=1;inference=COORDINATES: similar to AA sequence:RefSeq:WP_016078772.1;locus_tag=CG481_RS00620;note=Derived by automated computational analysis using gene prediction method: Protein Homology.;old_locus_tag=CG481_00620;product=hypothetical protein;protein_id=WP_094374131.1;transl_table=11;translation=MRKIGILALAILSLVFFNVISLQTIGTLALLMAAGIGLYILFYTLIAFLALGLSIVGVIAAISLITYATTNLI	CG481_00620	hypothetical protein
pCh23_67	pCh23	67	53740	54102	-	codon_start=1;inference=COORDINATES: similar to AA sequence:RefSeq:WP_000369031.1;locus_tag=CG481_RS00625;note=Derived by automated computational analysis using gene prediction method: Protein Homology.;old_locus_tag=CG481_00625;product=hypothetical protein;protein_id=WP_094374130.1;transl_table=11;translation=MNNNIAKEELGMIKNRKKKTQGSENFLPENQEEQKRSFPEDELMFVKPKKKLTTKDLPKSIRISIETHAAISALATLQGLNIYEVVN…	CG481_00625	hypothetical protein
pCh23_67	pCh23	67	57339	58112	+	codon_start=1;inference=COORDINATES: similar to AA sequence:RefSeq:YP_173288.1;locus_tag=CG481_RS00640;note=Derived by automated computational analysis using gene prediction method: Protein Homology.;old_locus_tag=CG481_00640;product=hypothetical protein;protein_id=WP_094374124.1;transl_table=11;translation=MVVCYMGKNYSIDRDSKGRYRHSFVFMRGTDVEIKLLGHESLLKGKVTTIEEYYCVLDVEGDGDPYQVTVNFAEIQFIRHEEFLSVEERS…	CG481_00640	hypothetical protein
pCh23_67	pCh23	67	58261	59484	+	codon_start=1;inference=COORDINATES: similar to AA sequence:RefSeq:WP_002169828.1;locus_tag=CG481_RS00645;note=Derived by automated computational analysis using gene prediction method: Protein Homology.;old_locus_tag=CG481_00645;product=hypothetical protein;protein_id=WP_094374122.1;transl_table=11;translation=MNRVLKREDGASEKIFKNFLSEIIDEIDFQKKNQEDIAKEIGIAPGTFSKNLTGKTQFGFWNLVKLLDILYENDINKKRKMLCAFCS…	CG481_00645	hypothetical protein
pCh23_67	pCh23	67	60546	60851	+	codon_start=1;inference=COORDINATES: similar to AA sequence:RefSeq:YP_173280.1;locus_tag=CG481_RS00650;note=Derived by automated computational analysis using gene prediction method: Protein Homology.;old_locus_tag=CG481_00650;product=hypothetical protein;protein_id=WP_094374120.1;transl_table=11;translation=MFMRTKEFSKRTHRVKVVQEMDAGALVRKAHSISTFHGQEYIVLDNGNLYDPIRKREVPLARIYRYIKCVRNSYGVIIAKKSNTCAKLME…	CG481_00650	hypothetical protein
pCh23_67	pCh23	67	61572	62105	+	codon_start=1;inference=COORDINATES: similar to AA sequence:RefSeq:YP_173279.1;locus_tag=CG481_RS00655;note=Derived by automated computational analysis using gene prediction method: Protein Homology.;old_locus_tag=CG481_00655;product=hypothetical protein;protein_id=WP_094374118.1;transl_table=11;translation=MGKGHRERYVKKIAGVITTKRKYPTGYLVVGEYNLSLEFQNEIIDVLDHEEVMSCHLDFSKYNSEAECLVALKKAKKQLGESRDSGKILI…	CG481_00655	hypothetical protein
pCh23_67	pCh23	67	62102	62305	+	codon_start=1;inference=COORDINATES: similar to AA sequence:RefSeq:WP_001292830.1;locus_tag=CG481_RS00660;note=Derived by automated computational analysis using gene prediction method: Protein Homology.;old_locus_tag=CG481_00660;product=hypothetical protein;protein_id=WP_094374116.1;transl_table=11;translation=MSELKVNLQANKILKSKSISVGFFELDERYSLGKKITVFCNNLNALYTFTVFNITLVKKTHWVVHLK	CG481_00660	hypothetical protein
pCh23_67	pCh23	67	62412	62891	+	codon_start=1;inference=COORDINATES: similar to AA sequence:RefSeq:WP_016083826.1;locus_tag=CG481_RS00665;note=Derived by automated computational analysis using gene prediction method: Protein Homology.;old_locus_tag=CG481_00665;product=hypothetical protein;protein_id=WP_094374115.1;transl_table=11;translation=MFKNMKLLSILFALIIMILSGCSNNSLPFQKGEKYKENDGATFIEVQANNEWKMHRGRDRANEYALYRVEETEYKAGKYAVISLSLK…	CG481_00665	hypothetical protein
pCh23_67	pCh23	67	63227	63463	+	codon_start=1;inference=COORDINATES: similar to AA sequence:RefSeq:WP_016078762.1;locus_tag=CG481_RS00670;note=Derived by automated computational analysis using gene prediction method: Protein Homology.;old_locus_tag=CG481_00670;product=hypothetical protein;protein_id=WP_094374113.1;transl_table=11;translation=MNIIVTFHLVSGLRRSTVVQAENIEDASEFINGELEDGFALFDIYKMNGDESFSLVNEGVEKFEVYRRHVMCTDYEVQ	CG481_00670	hypothetical protein
pCh23_67	pCh23	67	63526	64275	+	codon_start=1;inference=COORDINATES: ab initio prediction:GeneMarkS%2B;locus_tag=CG481_RS00675;note=Derived by automated computational analysis using gene prediction method: GeneMarkS%2B.;old_locus_tag=CG481_00675;product=hypothetical protein;protein_id=WP_094374111.1;transl_table=11;translation=MVSEIKKQDSPKERILTLIKNEGINVRESFNLSLFYPNVGGNLEEKVCLDEFAVMTNSSKAITSVLVPKFTDMNEKEQAIDLAYLLAVYMVRKEKKWLRMFS…	CG481_00675	hypothetical protein
pCh23_67	pCh23	67	64653	64874	+	codon_start=1;inference=COORDINATES: similar to AA sequence:RefSeq:YP_173268.1;locus_tag=CG481_RS00680;note=Derived by automated computational analysis using gene prediction method: Protein Homology.;old_locus_tag=CG481_00680;product=hypothetical protein;protein_id=WP_094374109.1;transl_table=11;translation=MSVCNEGIHEIYTYGFLFYSKNKGIVLDDGNKEYPIDAAEVLLEKEYVFIEELSKLDPLKIPGLRARIKLHHN	CG481_00680	hypothetical protein
pCh23_67	pCh23	67	64942	65517	+	codon_start=1;inference=COORDINATES: similar to AA sequence:RefSeq:WP_016083837.1;locus_tag=CG481_RS00685;note=Derived by automated computational analysis using gene prediction method: Protein Homology.;old_locus_tag=CG481_00685;product=hypothetical protein;protein_id=WP_094374107.1;transl_table=11;translation=MQYAIMAINENLNVLIDAVEVSALNDYGQREDEVKVCPLEDDVQQLRVVYGVFMPQPNSEREKIIKQVKESVGYIISHIELEQDSCC…	CG481_00685	hypothetical protein
pCh23_67	pCh23	67	65640	66149	+	codon_start=1;inference=COORDINATES: similar to AA sequence:RefSeq:YP_173267.1;locus_tag=CG481_RS00690;note=incomplete%3B partial in the middle of a contig%3B missing stop%3B Derived by automated computational analysis using gene prediction method: Protein Homology.;old_locus_tag=CG481_00690;product=hypothetical protein;pseudo=;transl_table=11	CG481_00690	hypothetical protein
pCh23_67	pCh23	67	67111	67307	+	codon_start=1;inference=COORDINATES: ab initio prediction:GeneMarkS%2B;locus_tag=CG481_RS00700;note=incomplete%3B too short partial abutting assembly gap%3B missing stop%3B Derived by automated computational analysis using gene prediction method: GeneMarkS%2B.;old_locus_tag=CG481_00700;product=hypothetical protein;pseudo=;transl_table=11	CG481_00700	hypothetical protein
pCh25_67	pCh25	67	25	343	+	codon_start=1;inference=COORDINATES: similar to AA sequence:RefSeq:WP_000411024.1;locus_tag=CG482_RS22050;note=frameshifted%3B Derived by automated computational analysis using gene prediction method: Protein Homology.;old_locus_tag=CG482_22040;product=hypothetical protein;pseudo=;transl_table=11	CG482_22040	hypothetical protein
pCh25_67	pCh25	67	715	1649	+	codon_start=1;inference=COORDINATES: similar to AA sequence:RefSeq:WP_000164971.1;locus_tag=CG482_RS22055;note=frameshifted%3B Derived by automated computational analysis using gene prediction method: Protein Homology.;old_locus_tag=CG482_22045;product=hypothetical protein;pseudo=;transl_table=11	CG482_22045	hypothetical protein
pCh25_67	pCh25	67	4568	4948	+	codon_start=1;inference=COORDINATES: similar to AA sequence:RefSeq:WP_002198490.1;locus_tag=CG482_RS22070;note=Derived by automated computational analysis using gene prediction method: Protein Homology.;old_locus_tag=CG482_22060;product=hypothetical protein;protein_id=WP_094396521.1;transl_table=11;translation=MKTNRTWENPYEIHIEIHYLNKEFQMRIQNLVEKYRPAFEIKSKNFIVKHLQKDKVKIKLVSYKNKAYKAVMTGNDSGLYNLNYFNF…	CG482_22060	hypothetical protein
pCh25_67	pCh25	67	4986	5375	+	codon_start=1;inference=COORDINATES: ab initio prediction:GeneMarkS%2B;locus_tag=CG482_RS22075;note=Derived by automated computational analysis using gene prediction method: GeneMarkS%2B.;old_locus_tag=CG482_22065;product=hypothetical protein;protein_id=WP_094396516.1;transl_table=11;translation=MQDLKYIDWKGWIILFVLLVFFASLDIMTNGQKTSDITEKYTYKNIEIAENLVTSELNKESKYVKLFDLQGSELNSENYADNPNWTQKDLKCLVKTNDGIYR…	CG482_22065	hypothetical protein
pCh25_67	pCh25	67	5857	6402	+	codon_start=1;inference=COORDINATES: similar to AA sequence:RefSeq:WP_012095049.1;locus_tag=CG482_RS22080;note=Derived by automated computational analysis using gene prediction method: Protein Homology.;old_locus_tag=CG482_22070;product=hypothetical protein;protein_id=WP_094396517.1;transl_table=11;translation=MAKTELTVDMERQIYSATTCNQGVFGCFEVTIGWFGKERVDYLTYDTKGIWRCYEIKVSLSDFRSKAHKTFVGHFNYYVMPVELYEK…	CG482_22070	hypothetical protein
pCh25_67	pCh25	67	6461	6694	+	codon_start=1;inference=COORDINATES: ab initio prediction:GeneMarkS%2B;locus_tag=CG482_RS22085;note=Derived by automated computational analysis using gene prediction method: GeneMarkS%2B.;old_locus_tag=CG482_22075;product=hypothetical protein;protein_id=WP_094398206.1;transl_table=11;translation=MEMNFFETKTFDLWAKAMMTVVLNTTCMYLLSKCFGLFDFNLVRSFLISWVWFLLFYKNELFEVVDEWNDLRKKEKR	CG482_22075	hypothetical protein
pCh25_67	pCh25	67	6710	6940	+	codon_start=1;inference=COORDINATES: similar to AA sequence:RefSeq:WP_000247798.1;locus_tag=CG482_RS22090;note=Derived by automated computational analysis using gene prediction method: Protein Homology.;old_locus_tag=CG482_22080;product=hypothetical protein;protein_id=WP_094374177.1;transl_table=11;translation=MQFEFCSPDKPYLVYSVNCDRPETTSGYMQGYWECTHCGEGSQFRFYDDTYWPKYVAKCPNCNKEFIAIDDTDYDD	CG482_22080	hypothetical protein
pCh25_67	pCh25	67	7037	7294	+	codon_start=1;inference=COORDINATES: similar to AA sequence:RefSeq:WP_016085063.1;locus_tag=CG482_RS22095;note=Derived by automated computational analysis using gene prediction method: Protein Homology.;old_locus_tag=CG482_22085;product=hypothetical protein;protein_id=WP_094374183.1;transl_table=11;translation=MNENGAVIEHKREGIKWQLTDRFFSIGVEVWNMNWSRFNEGYNETKPGTFKRTLMEMHYPWDMIKDWSEEDCEAEIGAIDSADVI	CG482_22085	hypothetical protein
pCh25_67	pCh25	67	7371	7700	+	codon_start=1;inference=COORDINATES: ab initio prediction:GeneMarkS%2B;locus_tag=CG482_RS22100;note=Derived by automated computational analysis using gene prediction method: GeneMarkS%2B.;old_locus_tag=CG482_22090;product=hypothetical protein;protein_id=WP_094374175.1;transl_table=11;translation=MSNTYQNQQLEDIEQLKNIFPDGEADERNWCVLSTSGVHGLYTTLDDLEQEYKNGNEDLNVTVLVIMPRLVSMLYGHINITIDDIPYLRKLVSSSLKYMCKS…	CG482_22090	hypothetical protein
pCh25_67	pCh25	67	7764	8183	+	codon_start=1;inference=COORDINATES: similar to AA sequence:RefSeq:WP_016084225.1;locus_tag=CG482_RS22105;note=Derived by automated computational analysis using gene prediction method: Protein Homology.;old_locus_tag=CG482_22095;product=hypothetical protein;protein_id=WP_094374173.1;transl_table=11;translation=MVVQNVSYWNVKEINETTLFITLNNEEAHRLKGIVNKLVLHFYRLKIGTGYISIPISSLRAEFYFNRSSFYSRVNPPLDKFVYFEED…	CG482_22095	hypothetical protein
pCh25_67	pCh25	67	8334	9056	+	codon_start=1;inference=COORDINATES: ab initio prediction:GeneMarkS%2B;locus_tag=CG482_RS22110;note=Derived by automated computational analysis using gene prediction method: GeneMarkS%2B.;old_locus_tag=CG482_22100;product=hypothetical protein;protein_id=WP_094374172.1;transl_table=11;translation=MLPDKYEKFDRIILNTENIEFMNNYMNEIAEVELHIPLNKGVLIIEKWFNSEADVFFPFWQDRDTLVIEIFTEEFGKKRIAKVEVDSNGKIDIVDTIMMDLS…	CG482_22100	hypothetical protein
pCh25_67	pCh25	67	9123	9377	+	codon_start=1;inference=COORDINATES: similar to AA sequence:RefSeq:WP_000650387.1;locus_tag=CG482_RS22115;note=Derived by automated computational analysis using gene prediction method: Protein Homology.;old_locus_tag=CG482_22105;product=hypothetical protein;protein_id=WP_094374170.1;transl_table=11;translation=MKCVELEVLKEYGSPTVYFCEHEMKHSCLIAIPRWNWSFLMDYAIDFKDEKPMLMEALEQHISEPADIENVANVIYDFALADFN	CG482_22105	hypothetical protein
pCh25_67	pCh25	67	9627	10094	+	codon_start=1;inference=COORDINATES: ab initio prediction:GeneMarkS%2B;locus_tag=CG482_RS22120;note=Derived by automated computational analysis using gene prediction method: GeneMarkS%2B.;old_locus_tag=CG482_22110;product=hypothetical protein;protein_id=WP_094374168.1;transl_table=11;translation=MIKALKKKFLNSTGISKHENTILELNQYPEVEKELRVLTEDMLFKVGYAVLTDAITILRNLSNSQLILEILKISNDKIDFWFSHITTAIHNLPEKLERKDTS…	CG482_22110	hypothetical protein
pCh25_67	pCh25	67	10108	10680	+	codon_start=1;inference=COORDINATES: ab initio prediction:GeneMarkS%2B;locus_tag=CG482_RS22125;note=Derived by automated computational analysis using gene prediction method: GeneMarkS%2B.;old_locus_tag=CG482_22115;product=hypothetical protein;protein_id=WP_094374166.1;transl_table=11;translation=MEQFIRLDMKGNWKGKEHCSSFAGVEEHGIREEGISCYRLKDTAYALESLREYWVDMVGHTEKDFENMQITIFEGELVGEGSELEDLATCERTILEAEAAPI…	CG482_22115	hypothetical protein
pCh25_67	pCh25	67	11381	11719	-	codon_start=1;inference=COORDINATES: ab initio prediction:GeneMarkS%2B;locus_tag=CG482_RS22135;note=Derived by automated computational analysis using gene prediction method: GeneMarkS%2B.;old_locus_tag=CG482_22125;product=hypothetical protein;protein_id=WP_094374162.1;transl_table=11;translation=MKIMLSTDSIVEKYLGMALENPKTPFTYNDTTLVNVKDLYNFINKNCKSELVDFEEVIKEVIETAMTQGGPNCSYELGSHNTKSGNTETISFEYDFEYDEEE…	CG482_22125	hypothetical protein
pCh25_67	pCh25	67	15053	15259	+	codon_start=1;inference=COORDINATES: similar to AA sequence:RefSeq:WP_000579651.1;locus_tag=CG482_RS22150;note=Derived by automated computational analysis using gene prediction method: Protein Homology.;old_locus_tag=CG482_22140;product=hypothetical protein;protein_id=WP_094374156.1;transl_table=11;translation=MINLEPYHCCICDTDESVEIEIDDFEERREVCMNCGYVHFGAADPWGIEENEKIEKWIKESKMKRADS	CG482_22140	hypothetical protein
pCh25_67	pCh25	67	20955	22049	-	codon_start=1;inference=COORDINATES: similar to AA sequence:RefSeq:WP_002087235.1;locus_tag=CG482_RS22185;note=Derived by automated computational analysis using gene prediction method: Protein Homology.;old_locus_tag=CG482_22175;product=hypothetical protein;protein_id=WP_094374143.1;transl_table=11;translation=MDHQLKTNDKITQLLNKWYQEIRAQHKKGATNLKNEIDNYINNINEDPNLLFHYSLLTFRFNVLIDHLSITPSSFQEIDSLDVPQNE…	CG482_22175	hypothetical protein
pCh25_67	pCh25	67	22222	22404	-	codon_start=1;inference=COORDINATES: ab initio prediction:GeneMarkS%2B;locus_tag=CG482_RS22190;note=Derived by automated computational analysis using gene prediction method: GeneMarkS%2B.;old_locus_tag=CG482_22180;product=hypothetical protein;protein_id=WP_094374141.1;transl_table=11;translation=MSKYFKCLHLEKDEDMTMKNFETFSESYSVTFETKRVDAKNVNIKIYEPVKIIKIIKEQS	CG482_22180	hypothetical protein
pCh25_67	pCh25	67	22482	22817	-	codon_start=1;inference=COORDINATES: similar to AA sequence:RefSeq:YP_173295.1;locus_tag=CG482_RS22195;note=Derived by automated computational analysis using gene prediction method: Protein Homology.;old_locus_tag=CG482_22185;product=hypothetical protein;protein_id=WP_094374139.1;transl_table=11;translation=MDTILNKEVSTSFFDQFFSENKVENDVFVISVNKKYFFIESNTVIDMIKKFSPKDQQYIKRHLLLCNLLNRDLSTCLKEIATDYVRTFFG…	CG482_22185	hypothetical protein
pCh25_67	pCh25	67	23141	23332	-	codon_start=1;inference=COORDINATES: similar to AA sequence:RefSeq:WP_002175314.1;locus_tag=CG482_RS22205;note=Derived by automated computational analysis using gene prediction method: Protein Homology.;old_locus_tag=CG482_22195;product=hypothetical protein;protein_id=WP_094374135.1;transl_table=11;translation=MAKTKGKQIIEATIKAQVAQSYYECQKWINETLRLMAKDTKLEQDVNWALEICNNFSNLKNKH	CG482_22195	hypothetical protein
pCh25_67	pCh25	67	23363	23590	-	codon_start=1;inference=COORDINATES: similar to AA sequence:RefSeq:YP_173292.1;locus_tag=CG482_RS22210;note=Derived by automated computational analysis using gene prediction method: Protein Homology.;old_locus_tag=CG482_22200;product=hypothetical protein;protein_id=WP_094374133.1;transl_table=11;translation=MELAKELEIILRCKQLLSAAYSVGGSERIEFIRKGHTYMYFAITSPYEETRYYRIDDLLDTHQLEGNKWVYSMTI	CG482_22200	hypothetical protein
pCh25_67	pCh25	67	23612	23833	-	codon_start=1;inference=COORDINATES: similar to AA sequence:RefSeq:WP_016078772.1;locus_tag=CG482_RS22215;note=Derived by automated computational analysis using gene prediction method: Protein Homology.;old_locus_tag=CG482_22205;product=hypothetical protein;protein_id=WP_094374131.1;transl_table=11;translation=MRKIGILALAILSLVFFNVISLQTIGTLALLMAAGIGLYILFYTLIAFLALGLSIVGVIAAISLITYATTNLI	CG482_22205	hypothetical protein
pCh25_67	pCh25	67	23922	24284	-	codon_start=1;inference=COORDINATES: similar to AA sequence:RefSeq:WP_000369031.1;locus_tag=CG482_RS22220;note=Derived by automated computational analysis using gene prediction method: Protein Homology.;old_locus_tag=CG482_22210;product=hypothetical protein;protein_id=WP_094374130.1;transl_table=11;translation=MNNNIAKEELGMIKNRKKKTQGSENFLPENQEEQKRSFPEDELMFVKPKKKLTTKDLPKSIRISIETHAAISALATLQGLNIYEVVN…	CG482_22210	hypothetical protein
pCh25_67	pCh25	67	27521	28294	+	codon_start=1;inference=COORDINATES: similar to AA sequence:RefSeq:YP_173288.1;locus_tag=CG482_RS22235;note=Derived by automated computational analysis using gene prediction method: Protein Homology.;old_locus_tag=CG482_22225;product=hypothetical protein;protein_id=WP_094374124.1;transl_table=11;translation=MVVCYMGKNYSIDRDSKGRYRHSFVFMRGTDVEIKLLGHESLLKGKVTTIEEYYCVLDVEGDGDPYQVTVNFAEIQFIRHEEFLSVEERS…	CG482_22225	hypothetical protein
pCh25_67	pCh25	67	28443	29666	+	codon_start=1;inference=COORDINATES: similar to AA sequence:RefSeq:WP_002169828.1;locus_tag=CG482_RS22240;note=Derived by automated computational analysis using gene prediction method: Protein Homology.;old_locus_tag=CG482_22230;product=hypothetical protein;protein_id=WP_094374122.1;transl_table=11;translation=MNRVLKREDGASEKIFKNFLSEIIDEIDFQKKNQEDIAKEIGIAPGTFSKNLTGKTQFGFWNLVKLLDILYENDINKKRKMLCAFCS…	CG482_22230	hypothetical protein
pCh25_67	pCh25	67	30728	31033	+	codon_start=1;inference=COORDINATES: similar to AA sequence:RefSeq:YP_173280.1;locus_tag=CG482_RS22245;note=Derived by automated computational analysis using gene prediction method: Protein Homology.;old_locus_tag=CG482_22235;product=hypothetical protein;protein_id=WP_094374120.1;transl_table=11;translation=MFMRTKEFSKRTHRVKVVQEMDAGALVRKAHSISTFHGQEYIVLDNGNLYDPIRKREVPLARIYRYIKCVRNSYGVIIAKKSNTCAKLME…	CG482_22235	hypothetical protein
pCh25_67	pCh25	67	31754	32287	+	codon_start=1;inference=COORDINATES: similar to AA sequence:RefSeq:YP_173279.1;locus_tag=CG482_RS22250;note=Derived by automated computational analysis using gene prediction method: Protein Homology.;old_locus_tag=CG482_22240;product=hypothetical protein;protein_id=WP_094374118.1;transl_table=11;translation=MGKGHRERYVKKIAGVITTKRKYPTGYLVVGEYNLSLEFQNEIIDVLDHEEVMSCHLDFSKYNSEAECLVALKKAKKQLGESRDSGKILI…	CG482_22240	hypothetical protein
pCh25_67	pCh25	67	32284	32487	+	codon_start=1;inference=COORDINATES: similar to AA sequence:RefSeq:WP_001292830.1;locus_tag=CG482_RS22255;note=Derived by automated computational analysis using gene prediction method: Protein Homology.;old_locus_tag=CG482_22245;product=hypothetical protein;protein_id=WP_094374116.1;transl_table=11;translation=MSELKVNLQANKILKSKSISVGFFELDERYSLGKKITVFCNNLNALYTFTVFNITLVKKTHWVVHLK	CG482_22245	hypothetical protein
pCh25_67	pCh25	67	32594	33073	+	codon_start=1;inference=COORDINATES: similar to AA sequence:RefSeq:WP_016083826.1;locus_tag=CG482_RS22260;note=Derived by automated computational analysis using gene prediction method: Protein Homology.;old_locus_tag=CG482_22250;product=hypothetical protein;protein_id=WP_094374115.1;transl_table=11;translation=MFKNMKLLSILFALIIMILSGCSNNSLPFQKGEKYKENDGATFIEVQANNEWKMHRGRDRANEYALYRVEETEYKAGKYAVISLSLK…	CG482_22250	hypothetical protein
pCh25_67	pCh25	67	33409	33645	+	codon_start=1;inference=COORDINATES: similar to AA sequence:RefSeq:WP_016078762.1;locus_tag=CG482_RS22265;note=Derived by automated computational analysis using gene prediction method: Protein Homology.;old_locus_tag=CG482_22255;product=hypothetical protein;protein_id=WP_094374113.1;transl_table=11;translation=MNIIVTFHLVSGLRRSTVVQAENIEDASEFINGELEDGFALFDIYKMNGDESFSLVNEGVEKFEVYRRHVMCTDYEVQ	CG482_22255	hypothetical protein
pCh25_67	pCh25	67	33708	34457	+	codon_start=1;inference=COORDINATES: ab initio prediction:GeneMarkS%2B;locus_tag=CG482_RS22270;note=Derived by automated computational analysis using gene prediction method: GeneMarkS%2B.;old_locus_tag=CG482_22260;product=hypothetical protein;protein_id=WP_094374111.1;transl_table=11;translation=MVSEIKKQDSPKERILTLIKNEGINVRESFNLSLFYPNVGGNLEEKVCLDEFAVMTNSSKAITSVLVPKFTDMNEKEQAIDLAYLLAVYMVRKEKKWLRMFS…	CG482_22260	hypothetical protein
pCh25_67	pCh25	67	34835	35056	+	codon_start=1;inference=COORDINATES: similar to AA sequence:RefSeq:YP_173268.1;locus_tag=CG482_RS22275;note=Derived by automated computational analysis using gene prediction method: Protein Homology.;old_locus_tag=CG482_22265;product=hypothetical protein;protein_id=WP_094374109.1;transl_table=11;translation=MSVCNEGIHEIYTYGFLFYSKNKGIVLDDGNKEYPIDAAEVLLEKEYVFIEELSKLDPLKIPGLRARIKLHHN	CG482_22265	hypothetical protein
pCh25_67	pCh25	67	35124	35699	+	codon_start=1;inference=COORDINATES: similar to AA sequence:RefSeq:WP_016083837.1;locus_tag=CG482_RS22280;note=Derived by automated computational analysis using gene prediction method: Protein Homology.;old_locus_tag=CG482_22270;product=hypothetical protein;protein_id=WP_094374107.1;transl_table=11;translation=MQYAIMAINENLNVLIDAVEVSALNDYGQREDEVKVCPLEDDVQQLRVVYGVFMPQPNSEREKIIKQVKESVGYIISHIELEQDSCC…	CG482_22270	hypothetical protein
pCh25_67	pCh25	67	35822	36331	+	codon_start=1;inference=COORDINATES: similar to AA sequence:RefSeq:YP_173267.1;locus_tag=CG482_RS22285;note=incomplete%3B partial in the middle of a contig%3B missing stop%3B Derived by automated computational analysis using gene prediction method: Protein Homology.;old_locus_tag=CG482_22275;product=hypothetical protein;pseudo=;transl_table=11	CG482_22275	hypothetical protein
pCh25_67	pCh25	67	42974	44506	+	codon_start=1;inference=COORDINATES: similar to AA sequence:RefSeq:WP_017473127.1;locus_tag=CG482_RS22310;note=Derived by automated computational analysis using gene prediction method: Protein Homology.;old_locus_tag=CG482_22300;product=hypothetical protein;protein_id=WP_063262612.1;transl_table=11;translation=MSKQQVKIAWPFVKGEKAQLIWIGEPFRYDHKMMIKAYFRSQGRTEGILMDWGTLPCLAIQHYYTDGTITASQVPEGVQEIDMTIYP…	CG482_22300	hypothetical protein
pCh25_67	pCh25	67	46472	46609	-	codon_start=1;inference=COORDINATES: similar to AA sequence:RefSeq:WP_009675799.1;locus_tag=CG482_RS22325;note=incomplete%3B partial in the middle of a contig%3B missing stop%3B Derived by automated computational analysis using gene prediction method: Protein Homology.;old_locus_tag=CG482_22315;product=hypothetical protein;pseudo=;transl_table=11	CG482_22315	hypothetical protein
pCh25_67	pCh25	67	49270	49584	+	codon_start=1;inference=COORDINATES: ab initio prediction:GeneMarkS%2B;locus_tag=CG482_RS22345;note=Derived by automated computational analysis using gene prediction method: GeneMarkS%2B.;old_locus_tag=CG482_22335;product=hypothetical protein;protein_id=WP_063262619.1;transl_table=11;translation=MRVILTDSCRGKLSGVTIPKNYGIRLIADYEGGGCSCGLTIRMKLDLRNQGDLFVISDHISLLMDKASYRILGSNEFTLDYKDDLAFILKTKNETLAYGIWF…	CG482_22335	hypothetical protein
pCh25_67	pCh25	67	49950	50468	+	codon_start=1;inference=COORDINATES: similar to AA sequence:RefSeq:YP_173256.1;locus_tag=CG482_RS22350;note=incomplete%3B partial in the middle of a contig%3B missing start%3B Derived by automated computational analysis using gene prediction method: Protein Homology.;old_locus_tag=CG482_22340;product=hypothetical protein;pseudo=;transl_table=11	CG482_22340	hypothetical protein
pCh25_67	pCh25	67	50486	50746	+	codon_start=1;inference=COORDINATES: similar to AA sequence:RefSeq:WP_002198678.1;locus_tag=CG482_RS22355;note=Derived by automated computational analysis using gene prediction method: Protein Homology.;old_locus_tag=CG482_22345;product=hypothetical protein;protein_id=WP_094374082.1;transl_table=11;translation=MKVIDVAGRRRVYFEMKQRELQYSLCITVAGFIVAVAILVFQLSFELGHLYHYIFTFFLLIYFSYNLYSNNKLSKEYSKLNREQSL	CG482_22345	hypothetical protein
pCh25_67	pCh25	67	50751	50960	+	codon_start=1;inference=COORDINATES: similar to AA sequence:RefSeq:WP_000371006.1;locus_tag=CG482_RS22360;note=Derived by automated computational analysis using gene prediction method: Protein Homology.;old_locus_tag=CG482_22350;product=hypothetical protein;protein_id=WP_094374080.1;transl_table=11;translation=MENWLFAICMLGVAIVISIIATFLKGIFRMLKGKRKKEIEWVTVMNAEYIDKDFWGRNFNERVSNRNTK	CG482_22350	hypothetical protein
pCh25_67	pCh25	67	50929	51762	+	codon_start=1;inference=COORDINATES: similar to AA sequence:RefSeq:WP_016099597.1;locus_tag=CG482_RS22365;note=Derived by automated computational analysis using gene prediction method: Protein Homology.;old_locus_tag=CG482_22355;product=hypothetical protein;protein_id=WP_094374078.1;transl_table=11;translation=MKEFLIEILNNQFVMQIIFTTTFSFVVYILCFIAYHGGLWRDMQLDPSEHIFFDCDPFLRNIVKPVLLSWLIYDKPFIKQWFLWSID…	CG482_22355	hypothetical protein
pCh25_67	pCh25	67	51746	52060	+	codon_start=1;inference=COORDINATES: similar to AA sequence:RefSeq:YP_173253.1;locus_tag=CG482_RS22370;note=Derived by automated computational analysis using gene prediction method: Protein Homology.;old_locus_tag=CG482_22360;product=hypothetical protein;protein_id=WP_094374077.1;transl_table=11;translation=MEMMRNPKNTKQEIKIAFFYLIDAGIVGLMAIIAGYMPKFVPVGGFGRIMFYVLFVTFGLFLCIKPHNSPTNRNIVVILDMLKQDDKKYH…	CG482_22360	hypothetical protein
pCh25_67	pCh25	67	52118	52786	+	codon_start=1;inference=COORDINATES: similar to AA sequence:RefSeq:YP_173252.1;locus_tag=CG482_RS22375;note=Derived by automated computational analysis using gene prediction method: Protein Homology.;old_locus_tag=CG482_22365;product=hypothetical protein;protein_id=WP_094374181.1;transl_table=11;translation=MDMKVATTEPKKMKKKKRLEGSNEKQGFISTIFASFKNTDAPILEVSPYKRLDKKTGILVDRRDVLQVYLKVKTTDLYSMNEDDLRRFMN…	CG482_22365	hypothetical protein
pCh25_67	pCh25	67	55892	56500	+	codon_start=1;inference=COORDINATES: similar to AA sequence:RefSeq:YP_173249.1;locus_tag=CG482_RS22390;note=Derived by automated computational analysis using gene prediction method: Protein Homology.;old_locus_tag=CG482_22380;product=hypothetical protein;protein_id=WP_094374071.1;transl_table=11;translation=MNMLSKVLTGVLSVSLIFNGVLTYNAMQEFDKKDKKYQVDIAKKDKTIDKLKAEMERLNTKVDTNSTDSNKEKTVSVIDLQKQYKDVSNQ…	CG482_22380	hypothetical protein
pCh25_67	pCh25	67	56608	56886	+	codon_start=1;inference=COORDINATES: similar to AA sequence:RefSeq:YP_173247.1;locus_tag=CG482_RS22395;note=Derived by automated computational analysis using gene prediction method: Protein Homology.;old_locus_tag=CG482_22385;product=hypothetical protein;protein_id=WP_094374069.1;transl_table=11;translation=MLLSELKSNYDYSKEGKYIIIKLRKRKNDYQEIAIDWFDYNPGNKFEWLLVRECQINRQGKKKYTNYKLKNICPLVKVQVQVFQKGEEEV…	CG482_22385	hypothetical protein
pCh25_67	pCh25	67	56877	57734	+	codon_start=1;inference=COORDINATES: similar to AA sequence:RefSeq:YP_173246.1;locus_tag=CG482_RS22400;note=Derived by automated computational analysis using gene prediction method: Protein Homology.;old_locus_tag=CG482_22390;product=hypothetical protein;protein_id=WP_094374067.1;transl_table=11;translation=MRLKFFGSKEGRKPANTKRKAYLLTLGSFVTMFFVLCISPVFSGATYKFEEMKPGEYQSITPLVKLSVAKKEYNPVNKILRIDYALKSDN…	CG482_22390	hypothetical protein
pCh25_67	pCh25	67	57998	58285	+	codon_start=1;inference=COORDINATES: similar to AA sequence:RefSeq:YP_173245.1;locus_tag=CG482_RS22405;note=Derived by automated computational analysis using gene prediction method: Protein Homology.;old_locus_tag=CG482_22395;product=hypothetical protein;protein_id=WP_094374065.1;transl_table=11;translation=MDIHVRNVDPYYVKEIDKRCRQIGEKLGRRYYRGEYINEIFREHFDGEYKRNKEDKFDEAIGNVIVTLERQENKLQEYIDVTNELVASMV…	CG482_22395	hypothetical protein
pCh25_67	pCh25	67	58303	58911	+	codon_start=1;inference=COORDINATES: similar to AA sequence:RefSeq:YP_173244.1;locus_tag=CG482_RS22410;note=Derived by automated computational analysis using gene prediction method: Protein Homology.;old_locus_tag=CG482_22400;product=hypothetical protein;protein_id=WP_094374063.1;transl_table=11;translation=MAYEKLFQFRGNQIHVNIVQDFQKQYPEYSREADVLRHAVVLLDEKMREDKGEDNLSILKKEVKNLTKSVNTMKQQMDVLIKLNIELISR…	CG482_22400	hypothetical protein
pCh25_67	pCh25	67	58931	60496	+	codon_start=1;inference=COORDINATES: similar to AA sequence:RefSeq:YP_173323.1;locus_tag=CG482_RS22415;note=Derived by automated computational analysis using gene prediction method: Protein Homology.;old_locus_tag=CG482_22405;product=hypothetical protein;protein_id=WP_094398401.1;transl_table=11;translation=MGKSPGIILTSQYTIPKQKSFTTYIDYCTRKQALLKDGHTLTVTELQELKRLEFAIDSFEMDSVSFSKGKRDISKKEGEAKAILTSPESF…	CG482_22405	hypothetical protein
pCh25_67	pCh25	67	60565	61041	+	codon_start=1;inference=COORDINATES: similar to AA sequence:RefSeq:WP_000414443.1;locus_tag=CG482_RS22420;note=Derived by automated computational analysis using gene prediction method: Protein Homology.;old_locus_tag=CG482_22410;product=hypothetical protein;protein_id=WP_094374059.1;transl_table=11;translation=MEKNNIQTENVLLVTPLEWNMILNREKWVVFQNEISEKLKQEINDDFPNSKAACIDETFYLKDKETGEILGEANGYEVYYLLYNVEK…	CG482_22410	hypothetical protein
pCh25_67	pCh25	67	61061	61489	+	codon_start=1;inference=COORDINATES: similar to AA sequence:RefSeq:YP_173322.1;locus_tag=CG482_RS22425;note=Derived by automated computational analysis using gene prediction method: Protein Homology.;old_locus_tag=CG482_22415;product=hypothetical protein;protein_id=WP_094374057.1;transl_table=11;translation=MSNKVYYSIVSSTRFSRNEENRTIIEESIKKGEDHFLIRNDDYGECFEVDFEKQITEEENENWILETVIDFAKKYRITEFELWKKHEGDP…	CG482_22415	hypothetical protein
pCh25_67	pCh25	67	61512	61721	+	codon_start=1;inference=COORDINATES: similar to AA sequence:RefSeq:WP_000081344.1;locus_tag=CG482_RS22430;note=Derived by automated computational analysis using gene prediction method: Protein Homology.;old_locus_tag=CG482_22420;product=hypothetical protein;protein_id=WP_094374055.1;transl_table=11;translation=MSQNNFYMIEHVDQVKNEVHLNKYLFNKQVIVKVSEEEAAAYTEFMDGAAEHDSLPFVKYDEERGVICE	CG482_22420	hypothetical protein
pCh25_67	pCh25	67	61712	63487	+	codon_start=1;inference=COORDINATES: similar to AA sequence:RefSeq:YP_173320.1;locus_tag=CG482_RS22435;note=Derived by automated computational analysis using gene prediction method: Protein Homology.;old_locus_tag=CG482_22425;product=hypothetical protein;protein_id=WP_094374053.1;transl_table=11;translation=MRMTYTKKKYTPKTKEQIKEETKEIMDKVLTDITRYYTSTKDLLELAEFMAKFSNYSPRNMQLINSQFTNAYACANYKTFKGAGFHVNKG…	CG482_22425	hypothetical protein
pCh25_67	pCh25	67	63594	64574	+	codon_start=1;inference=COORDINATES: similar to AA sequence:RefSeq:YP_173319.1;locus_tag=CG482_RS22440;note=Derived by automated computational analysis using gene prediction method: Protein Homology.;old_locus_tag=CG482_22430;product=hypothetical protein;protein_id=WP_094374051.1;transl_table=11;translation=MDNFEVVIAIQQKANQEVFEKIGLNLERHWEEYEIQLSEDNRVVEDILPNMRLNLGELATVVSRYGTEQEQKDIDEIENYLEPYYQADLI…	CG482_22430	hypothetical protein
pCh1_67	pCh1	67	60230	61186	+	codon_start=1;inference=COORDINATES: similar to AA sequence:RefSeq:YP_173309.1;locus_tag=CG474_RS22245;note=Derived by automated computational analysis using gene prediction method: Protein Homology.;old_locus_tag=CG474_22245;product=integrase;protein_id=WP_094374160.1;transl_table=11;translation=MQEIQDTIQGFSSYLLDKGRKPSTIKRYIYDVESFIQWLHLSKKITKNNIFESLHKKDFEAFFKYLKEERQYSGKTVHRIYIVLNRLYEYLDLPSPIEGVI…	CG474_22245	integrase
pCh23_67	pCh23	67	41981	42937	-	codon_start=1;inference=COORDINATES: similar to AA sequence:RefSeq:YP_173309.1;locus_tag=CG481_RS00545;note=Derived by automated computational analysis using gene prediction method: Protein Homology.;old_locus_tag=CG481_00545;product=integrase;protein_id=WP_094374160.1;transl_table=11;translation=MQEIQDTIQGFSSYLLDKGRKPSTIKRYIYDVESFIQWLHLSKKITKNNIFESLHKKDFEAFFKYLKEERQYSGKTVHRIYIVLNRLYEYLDLPSPIEGVI…	CG481_00545	integrase
pCh25_67	pCh25	67	12163	13119	-	codon_start=1;inference=COORDINATES: similar to AA sequence:RefSeq:YP_173309.1;locus_tag=CG482_RS22140;note=Derived by automated computational analysis using gene prediction method: Protein Homology.;old_locus_tag=CG482_22130;product=integrase;protein_id=WP_094374160.1;transl_table=11;translation=MQEIQDTIQGFSSYLLDKGRKPSTIKRYIYDVESFIQWLHLSKKITKNNIFESLHKKDFEAFFKYLKEERQYSGKTVHRIYIVLNRLYEYLDLPSPIEGVI…	CG482_22130	integrase
pCh1_67	pCh1	67	17482	18609	-	codon_start=1;inference=COORDINATES: similar to AA sequence:RefSeq:WP_016099594.1;locus_tag=CG474_RS22000;note=Derived by automated computational analysis using gene prediction method: Protein Homology.;old_locus_tag=CG474_22000;product=lysozyme;protein_id=WP_094374073.1;transl_table=11;translation=MASVQEDVIDKYKKVKNGKKIASLLSGSTGILILATAIISLIILIAIFGGGSSTSTSTSGGINGTASVKNLPPEVMRWKEMVEKECAAQGVPELVPYVL…	CG474_22000	lysozyme
pCh23_67	pCh23	67	17238	18365	+	codon_start=1;inference=COORDINATES: similar to AA sequence:RefSeq:WP_016099594.1;locus_tag=CG481_RS00375;note=Derived by automated computational analysis using gene prediction method: Protein Homology.;old_locus_tag=CG481_00375;product=lysozyme;protein_id=WP_094374073.1;transl_table=11;translation=MASVQEDVIDKYKKVKNGKKIASLLSGSTGILILATAIISLIILIAIFGGGSSTSTSTSGGINGTASVKNLPPEVMRWKEMVEKECAAQGVPELVPYVL…	CG481_00375	lysozyme
pCh25_67	pCh25	67	54740	55867	+	codon_start=1;inference=COORDINATES: similar to AA sequence:RefSeq:WP_016099594.1;locus_tag=CG482_RS22385;note=Derived by automated computational analysis using gene prediction method: Protein Homology.;old_locus_tag=CG482_22375;product=lysozyme;protein_id=WP_094374073.1;transl_table=11;translation=MASVQEDVIDKYKKVKNGKKIASLLSGSTGILILATAIISLIILIAIFGGGSSTSTSTSGGINGTASVKNLPPEVMRWKEMVEKECAAQGVPELVPYVL…	CG482_22375	lysozyme
pCh1_67	pCh1	67	24143	25018	-	codon_start=1;inference=COORDINATES: similar to AA sequence:RefSeq:WP_017815738.1;locus_tag=CG474_RS22045;note=Derived by automated computational analysis using gene prediction method: Protein Homology.;old_locus_tag=CG474_22045;product=LysR family transcriptional regulator;protein_id=WP_094398205.1;transl_table=11;translation=MDQSLHVFVTVAEQKNFTRAAEILHMTQPAVSSYIQNLERSMDIKLLERTNKFVRLNKAGEIVYHHAKNI…	CG474_22045	LysR family transcriptional regulator
pCh23_67	pCh23	67	10829	11704	+	codon_start=1;inference=COORDINATES: similar to AA sequence:RefSeq:WP_017815738.1;locus_tag=CG481_RS00330;note=Derived by automated computational analysis using gene prediction method: Protein Homology.;old_locus_tag=CG481_00330;product=LysR family transcriptional regulator;protein_id=WP_094398205.1;transl_table=11;translation=MDQSLHVFVTVAEQKNFTRAAEILHMTQPAVSSYIQNLERSMDIKLLERTNKFVRLNKAGEIVYHHAKNI…	CG481_00330	LysR family transcriptional regulator
pCh25_67	pCh25	67	48331	49206	+	codon_start=1;inference=COORDINATES: similar to AA sequence:RefSeq:WP_017815738.1;locus_tag=CG482_RS22340;note=Derived by automated computational analysis using gene prediction method: Protein Homology.;old_locus_tag=CG482_22330;product=LysR family transcriptional regulator;protein_id=WP_094398205.1;transl_table=11;translation=MDQSLHVFVTVAEQKNFTRAAEILHMTQPAVSSYIQNLERSMDIKLLERTNKFVRLNKAGEIVYHHAKNI…	CG482_22330	LysR family transcriptional regulator
pCh1_67	pCh1	67	8199	8750	-	codon_start=1;inference=COORDINATES: similar to AA sequence:RefSeq:WP_002198661.1;locus_tag=CG474_RS21940;note=Derived by automated computational analysis using gene prediction method: Protein Homology.;old_locus_tag=CG474_21940;product=metal-dependent hydrolase;protein_id=WP_094374049.1;transl_table=11;translation=MKYKTHLTTSLAVALPVLASTGNLTVGNVIAVSFGALLPDIDEQHSWIGRRTRGVSDLMNTIFGHRGITHSLLGLVLVLIPI…	CG474_21940	metal-dependent hydrolase
pCh23_67	pCh23	67	27097	27648	+	codon_start=1;inference=COORDINATES: similar to AA sequence:RefSeq:WP_002198661.1;locus_tag=CG481_RS00435;note=Derived by automated computational analysis using gene prediction method: Protein Homology.;old_locus_tag=CG481_00435;product=metal-dependent hydrolase;protein_id=WP_094374049.1;transl_table=11;translation=MKYKTHLTTSLAVALPVLASTGNLTVGNVIAVSFGALLPDIDEQHSWIGRRTRGVSDLMNTIFGHRGITHSLLGLVLVLIPI…	CG481_00435	metal-dependent hydrolase
pCh25_67	pCh25	67	64599	65150	+	codon_start=1;inference=COORDINATES: similar to AA sequence:RefSeq:WP_002198661.1;locus_tag=CG482_RS22445;note=Derived by automated computational analysis using gene prediction method: Protein Homology.;old_locus_tag=CG482_22435;product=metal-dependent hydrolase;protein_id=WP_094374049.1;transl_table=11;translation=MKYKTHLTTSLAVALPVLASTGNLTVGNVIAVSFGALLPDIDEQHSWIGRRTRGVSDLMNTIFGHRGITHSLLGLVLVLIPI…	CG482_22435	metal-dependent hydrolase
pCh1_67	pCh1	67	52642	54285	-	codon_start=1;inference=COORDINATES: similar to AA sequence:RefSeq:WP_000915095.1;locus_tag=CG474_RS22210;note=Derived by automated computational analysis using gene prediction method: Protein Homology.;old_locus_tag=CG474_22210;product=peptide ABC transporter substrate-binding protein;protein_id=WP_094374147.1;transl_table=11;translation=MLKKVTPFVASIIGVSLLLTSCSSGETKNVSKVKEKDKNSKKQSVHLPYIAEIPTMDV…	CG474_22210	peptide ABC transporter substrate-binding protein
pCh23_67	pCh23	67	48882	50525	+	codon_start=1;inference=COORDINATES: similar to AA sequence:RefSeq:WP_000915095.1;locus_tag=CG481_RS00580;note=Derived by automated computational analysis using gene prediction method: Protein Homology.;old_locus_tag=CG481_00580;product=peptide ABC transporter substrate-binding protein;protein_id=WP_094374147.1;transl_table=11;translation=MLKKVTPFVASIIGVSLLLTSCSSGETKNVSKVKEKDKNSKKQSVHLPYIAEIPTMDV…	CG481_00580	peptide ABC transporter substrate-binding protein
pCh25_67	pCh25	67	19064	20707	+	codon_start=1;inference=COORDINATES: similar to AA sequence:RefSeq:WP_000915095.1;locus_tag=CG482_RS22175;note=Derived by automated computational analysis using gene prediction method: Protein Homology.;old_locus_tag=CG482_22165;product=peptide ABC transporter substrate-binding protein;protein_id=WP_094374147.1;transl_table=11;translation=MLKKVTPFVASIIGVSLLLTSCSSGETKNVSKVKEKDKNSKKQSVHLPYIAEIPTMDV…	CG482_22165	peptide ABC transporter substrate-binding protein
pCh1_67	pCh1	67	25155	26174	+	codon_start=1;inference=COORDINATES: similar to AA sequence:RefSeq:WP_017815737.1;locus_tag=CG474_RS22050;note=Derived by automated computational analysis using gene prediction method: Protein Homology.;old_locus_tag=CG474_22050;product=putative sulfate exporter family transporter;protein_id=WP_063262617.1;transl_table=11;translation=MTDTLAKRKSFSLGNWLGGIGFTFIIALVGFGLSKLPVLDHIGQLACAIIIAVIYRQIRGYPE…	CG474_22050	putative sulfate exporter family transporter
pCh23_67	pCh23	67	9673	10692	-	codon_start=1;inference=COORDINATES: similar to AA sequence:RefSeq:WP_017815737.1;locus_tag=CG481_RS00325;note=Derived by automated computational analysis using gene prediction method: Protein Homology.;old_locus_tag=CG481_00325;product=putative sulfate exporter family transporter;protein_id=WP_063262617.1;transl_table=11;translation=MTDTLAKRKSFSLGNWLGGIGFTFIIALVGFGLSKLPVLDHIGQLACAIIIAVIYRQIRGYPE…	CG481_00325	putative sulfate exporter family transporter
pCh25_67	pCh25	67	47175	48194	-	codon_start=1;inference=COORDINATES: similar to AA sequence:RefSeq:WP_017815737.1;locus_tag=CG482_RS22335;note=Derived by automated computational analysis using gene prediction method: Protein Homology.;old_locus_tag=CG482_22325;product=putative sulfate exporter family transporter;protein_id=WP_063262617.1;transl_table=11;translation=MTDTLAKRKSFSLGNWLGGIGFTFIIALVGFGLSKLPVLDHIGQLACAIIIAVIYRQIRGYPE…	CG482_22325	putative sulfate exporter family transporter
pCh1_67	pCh1	67	59499	60113	+	codon_start=1;inference=COORDINATES: similar to AA sequence:RefSeq:WP_002187340.1;locus_tag=CG474_RS22240;note=Derived by automated computational analysis using gene prediction method: Protein Homology.;old_locus_tag=CG474_22240;product=recombinase family protein;protein_id=WP_094374158.1;transl_table=11;translation=MNTRKFGYIRVSSKDQNEDRQLETMKQLINDERDIFIDKQSGRDFNREQYQLLKRMLRKDDILYIHSLDRFGRNKEAILEE…	CG474_22240	recombinase family protein
pCh23_67	pCh23	67	43054	43668	-	codon_start=1;inference=COORDINATES: similar to AA sequence:RefSeq:WP_002187340.1;locus_tag=CG481_RS00550;note=Derived by automated computational analysis using gene prediction method: Protein Homology.;old_locus_tag=CG481_00550;product=recombinase family protein;protein_id=WP_094374158.1;transl_table=11;translation=MNTRKFGYIRVSSKDQNEDRQLETMKQLINDERDIFIDKQSGRDFNREQYQLLKRMLRKDDILYIHSLDRFGRNKEAILEE…	CG481_00550	recombinase family protein
pCh25_67	pCh25	67	13236	13850	-	codon_start=1;inference=COORDINATES: similar to AA sequence:RefSeq:WP_002187340.1;locus_tag=CG482_RS22145;note=Derived by automated computational analysis using gene prediction method: Protein Homology.;old_locus_tag=CG482_22135;product=recombinase family protein;protein_id=WP_094374158.1;transl_table=11;translation=MNTRKFGYIRVSSKDQNEDRQLETMKQLINDERDIFIDKQSGRDFNREQYQLLKRMLRKDDILYIHSLDRFGRNKEAILEE…	CG482_22135	recombinase family protein
pCh1_67	pCh1	67	46015	47571	-	codon_start=1;inference=COORDINATES: similar to AA sequence:RefSeq:YP_173289.1;locus_tag=CG474_RS22155;note=Derived by automated computational analysis using gene prediction method: Protein Homology.;old_locus_tag=CG474_22155;product=replication initiation protein;protein_id=WP_094374126.1;transl_table=11;translation=MSTAQKAINLILHNGVRKYKYQNSKAALVSIAAQEKLEKKILNGKKNKKGSIFITRKKEDLSAKFGTRGVVLTSEEAVLD…	CG474_22155	replication initiation protein
pCh23_67	pCh23	67	55596	57152	+	codon_start=1;inference=COORDINATES: similar to AA sequence:RefSeq:YP_173289.1;locus_tag=CG481_RS00635;note=Derived by automated computational analysis using gene prediction method: Protein Homology.;old_locus_tag=CG481_00635;product=replication initiation protein;protein_id=WP_094374126.1;transl_table=11;translation=MSTAQKAINLILHNGVRKYKYQNSKAALVSIAAQEKLEKKILNGKKNKKGSIFITRKKEDLSAKFGTRGVVLTSEEAVLD…	CG481_00635	replication initiation protein
pCh25_67	pCh25	67	25778	27334	+	codon_start=1;inference=COORDINATES: similar to AA sequence:RefSeq:YP_173289.1;locus_tag=CG482_RS22230;note=Derived by automated computational analysis using gene prediction method: Protein Homology.;old_locus_tag=CG482_22220;product=replication initiation protein;protein_id=WP_094374126.1;transl_table=11;translation=MSTAQKAINLILHNGVRKYKYQNSKAALVSIAAQEKLEKKILNGKKNKKGSIFITRKKEDLSAKFGTRGVVLTSEEAVLD…	CG482_22220	replication initiation protein
pCh1_67	pCh1	67	27081	27815	+	codon_start=1;inference=COORDINATES: similar to AA sequence:RefSeq:WP_009675949.1;locus_tag=CG474_RS22065;note=Derived by automated computational analysis using gene prediction method: Protein Homology.;old_locus_tag=CG474_22065;product=SDR family NAD%28P%29-dependent oxidoreductase;protein_id=WP_063262614.1;transl_table=11;translation=MGKLENKVAIITGGASGIGEKMVDLFSKEGAIVIAADINEAALEKASQKENVYGMKLNVAS…	CG474_22065	SDR family NAD
pCh23_67	pCh23	67	8032	8766	-	codon_start=1;inference=COORDINATES: similar to AA sequence:RefSeq:WP_009675949.1;locus_tag=CG481_RS00310;note=Derived by automated computational analysis using gene prediction method: Protein Homology.;old_locus_tag=CG481_00310;product=SDR family NAD%28P%29-dependent oxidoreductase;protein_id=WP_063262614.1;transl_table=11;translation=MGKLENKVAIITGGASGIGEKMVDLFSKEGAIVIAADINEAALEKASQKENVYGMKLNVAS…	CG481_00310	SDR family NAD
pCh25_67	pCh25	67	45534	46268	-	codon_start=1;inference=COORDINATES: similar to AA sequence:RefSeq:WP_009675949.1;locus_tag=CG482_RS22320;note=Derived by automated computational analysis using gene prediction method: Protein Homology.;old_locus_tag=CG482_22310;product=SDR family NAD%28P%29-dependent oxidoreductase;protein_id=WP_063262614.1;transl_table=11;translation=MGKLENKVAIITGGASGIGEKMVDLFSKEGAIVIAADINEAALEKASQKENVYGMKLNVAS…	CG482_22310	SDR family NAD
pCh1_67	pCh1	67	54660	55424	-	codon_start=1;inference=COORDINATES: similar to AA sequence:RefSeq:WP_002162536.1;locus_tag=CG474_RS22215;note=Derived by automated computational analysis using gene prediction method: Protein Homology.;old_locus_tag=CG474_22215;product=site-specific DNA-methyltransferase;protein_id=WP_094374149.1;transl_table=11;translation=MLNQVFNMDCLEGMKMIEDKSIDMILCDLPYGTTACKWDEIIPFEPLWEQYERIIKDNGAILLTASQPFTTK…	CG474_22215	site-specific DNA-methyltransferase
pCh23_67	pCh23	67	47743	48507	+	codon_start=1;inference=COORDINATES: similar to AA sequence:RefSeq:WP_002162536.1;locus_tag=CG481_RS00575;note=Derived by automated computational analysis using gene prediction method: Protein Homology.;old_locus_tag=CG481_00575;product=site-specific DNA-methyltransferase;protein_id=WP_094374149.1;transl_table=11;translation=MLNQVFNMDCLEGMKMIEDKSIDMILCDLPYGTTACKWDEIIPFEPLWEQYERIIKDNGAILLTASQPFTTK…	CG481_00575	site-specific DNA-methyltransferase
pCh25_67	pCh25	67	17925	18689	+	codon_start=1;inference=COORDINATES: similar to AA sequence:RefSeq:WP_002162536.1;locus_tag=CG482_RS22170;note=Derived by automated computational analysis using gene prediction method: Protein Homology.;old_locus_tag=CG482_22160;product=site-specific DNA-methyltransferase;protein_id=WP_094374149.1;transl_table=11;translation=MLNQVFNMDCLEGMKMIEDKSIDMILCDLPYGTTACKWDEIIPFEPLWEQYERIIKDNGAILLTASQPFTTK…	CG482_22160	site-specific DNA-methyltransferase
pCh23_67	pCh23	67	1953	3611	+	codon_start=1;inference=COORDINATES: similar to AA sequence:RefSeq:WP_002006646.1;locus_tag=CG481_RS00290;note=frameshifted%3B Derived by automated computational analysis using gene prediction method: Protein Homology.;old_locus_tag=CG481_00290;product=transcriptional antiterminator;pseudo=;transl_table=11	CG481_00290	transcriptional antiterminator
pCh1_67	pCh1	67	50221	50505	+	codon_start=1;inference=COORDINATES: similar to AA sequence:RefSeq:WP_000210389.1;locus_tag=CG474_RS22185;note=Derived by automated computational analysis using gene prediction method: Protein Homology.;old_locus_tag=CG474_22185;product=transcriptional regulator;protein_id=WP_094374137.1;transl_table=11;translation=MITQKQNKISEKDLEILKLLAHPARFKITLELLHNQKLNVTQLTSLVDLPQSTISQHLSRMKGKILGFDRKGLEVYYYINNE…	CG474_22185	transcriptional regulator
pCh23_67	pCh23	67	52662	52946	-	codon_start=1;inference=COORDINATES: similar to AA sequence:RefSeq:WP_000210389.1;locus_tag=CG481_RS00605;note=Derived by automated computational analysis using gene prediction method: Protein Homology.;old_locus_tag=CG481_00605;product=transcriptional regulator;protein_id=WP_094374137.1;transl_table=11;translation=MITQKQNKISEKDLEILKLLAHPARFKITLELLHNQKLNVTQLTSLVDLPQSTISQHLSRMKGKILGFDRKGLEVYYYINNE…	CG481_00605	transcriptional regulator
pCh25_67	pCh25	67	22844	23128	-	codon_start=1;inference=COORDINATES: similar to AA sequence:RefSeq:WP_000210389.1;locus_tag=CG482_RS22200;note=Derived by automated computational analysis using gene prediction method: Protein Homology.;old_locus_tag=CG482_22190;product=transcriptional regulator;protein_id=WP_094374137.1;transl_table=11;translation=MITQKQNKISEKDLEILKLLAHPARFKITLELLHNQKLNVTQLTSLVDLPQSTISQHLSRMKGKILGFDRKGLEVYYYINNE…	CG482_22190	transcriptional regulator
pCh1_67	pCh1	67	30356	32225	-	codon_start=1;inference=COORDINATES: similar to AA sequence:RefSeq:WP_016201447.1;locus_tag=CG474_RS22080;note=frameshifted%3B Derived by automated computational analysis using gene prediction method: Protein Homology.;old_locus_tag=CG474_22080;product=transposase;pseudo=;transl_table=11	CG474_22080	transposase
pCh1_67	pCh1	67	33900	36056	-	codon_start=1;inference=COORDINATES: similar to AA sequence:RefSeq:WP_017473131.1;locus_tag=CG474_RS22090;note=Derived by automated computational analysis using gene prediction method: Protein Homology.;old_locus_tag=CG474_22090;product=transposase;protein_id=WP_063262610.1;transl_table=11;translation=MIYINQVLQYTVDFKRIRIIEMEEYYVFIVDIDAISSMPKKELYSNLIEEAQQGELLLISDPFAKVIIDSELSDLQIQKRDEGWSIIQHYCLGHME…	CG474_22090	transposase
pCh23_67	pCh23	67	2	1951	+	codon_start=1;inference=COORDINATES: similar to AA sequence:RefSeq:WP_017473131.1;locus_tag=CG481_RS00285;note=frameshifted%3B internal stop%3B incomplete%3B partial in the middle of a contig%3B missing start%3B Derived by automated computational analysis using gene prediction method: Protein Homology.;old_locus_tag=CG481_00285;product=transposase;pseudo=;transl_table=11	CG481_00285	transposase
pCh23_67	pCh23	67	3623	5491	+	codon_start=1;inference=COORDINATES: similar to AA sequence:RefSeq:WP_016201447.1;locus_tag=CG481_RS00295;note=frameshifted%3B Derived by automated computational analysis using gene prediction method: Protein Homology.;old_locus_tag=CG481_00295;product=transposase;pseudo=;transl_table=11	CG481_00295	transposase
pCh25_67	pCh25	67	37293	39449	+	codon_start=1;inference=COORDINATES: similar to AA sequence:RefSeq:WP_017473131.1;locus_tag=CG482_RS22295;note=Derived by automated computational analysis using gene prediction method: Protein Homology.;old_locus_tag=CG482_22285;product=transposase;protein_id=WP_063262610.1;transl_table=11;translation=MIYINQVLQYTVDFKRIRIIEMEEYYVFIVDIDAISSMPKKELYSNLIEEAQQGELLLISDPFAKVIIDSELSDLQIQKRDEGWSIIQHYCLGHME…	CG482_22285	transposase
pCh25_67	pCh25	67	41124	42993	+	codon_start=1;inference=COORDINATES: similar to AA sequence:RefSeq:WP_016201447.1;locus_tag=CG482_RS22305;note=frameshifted%3B Derived by automated computational analysis using gene prediction method: Protein Homology.;old_locus_tag=CG482_22295;product=transposase;pseudo=;transl_table=11	CG482_22295	transposase
pCh23_67	pCh23	67	31561	33714	+	codon_start=1;inference=COORDINATES: similar to AA sequence:RefSeq:WP_000114569.1;locus_tag=CG481_RS00460;note=Derived by automated computational analysis using gene prediction method: Protein Homology.;old_locus_tag=CG481_00460;product=type IA DNA topoisomerase;protein_id=WP_094396515.1;transl_table=11;translation=MSYVLILAEKPPQAKAYSEAFPNVQKKDGYYYVPPCSLLPTGGNITWAIGHLVELNSPEDYKEEWKNWDLSKLPILPDRYGY…	CG481_00460	type IA DNA topoisomerase
pCh1_67	pCh1	67	6215	6787	-	codon_start=1;inference=COORDINATES: similar to AA sequence:RefSeq:WP_002144420.1;locus_tag=CG474_RS21930;note=Derived by automated computational analysis using gene prediction method: Protein Homology.;old_locus_tag=CG474_21930;product=type III toxin-antitoxin system ToxN/AbiQ family toxin;protein_id=WP_094374045.1;transl_table=11;translation=MANKDNPKFYTISTKYIDYLRETDNKVPFNKDEQHSRPYVGVLEKINGHDYFV…	CG474_21930	type III toxin-antitoxin system ToxN/AbiQ family toxin
pCh23_67	pCh23	67	29060	29632	+	codon_start=1;inference=COORDINATES: similar to AA sequence:RefSeq:WP_002144420.1;locus_tag=CG481_RS00445;note=Derived by automated computational analysis using gene prediction method: Protein Homology.;old_locus_tag=CG481_00445;product=type III toxin-antitoxin system ToxN/AbiQ family toxin;protein_id=WP_094374045.1;transl_table=11;translation=MANKDNPKFYTISTKYIDYLRETDNKVPFNKDEQHSRPYVGVLEKINGHDYFV…	CG481_00445	type III toxin-antitoxin system ToxN/AbiQ family toxin
pCh25_67	pCh25	67	66562	67134	+	codon_start=1;inference=COORDINATES: similar to AA sequence:RefSeq:WP_002144420.1;locus_tag=CG482_RS22455;note=Derived by automated computational analysis using gene prediction method: Protein Homology.;old_locus_tag=CG482_22445;product=type III toxin-antitoxin system ToxN/AbiQ family toxin;protein_id=WP_094374045.1;transl_table=11;translation=MANKDNPKFYTISTKYIDYLRETDNKVPFNKDEQHSRPYVGVLEKINGHDYFV…	CG482_22445	type III toxin-antitoxin system ToxN/AbiQ family toxin
pCh1_67	pCh1	67	26200	26622	+	codon_start=1;inference=COORDINATES: similar to AA sequence:RefSeq:WP_017815736.1;locus_tag=CG474_RS22055;note=Derived by automated computational analysis using gene prediction method: Protein Homology.;old_locus_tag=CG474_22055;product=universal stress protein;protein_id=WP_063262616.1;transl_table=11;translation=MEKILFATDGSTYSEHAAKMTGEFLEAWPNATCIVLYVSAKENYAYDLAPEAVDRFEEELSSRIEKQIIEGVLSNWKERLLFS…	CG474_22055	universal stress protein
pCh23_67	pCh23	67	9225	9647	-	codon_start=1;inference=COORDINATES: similar to AA sequence:RefSeq:WP_017815736.1;locus_tag=CG481_RS00320;note=Derived by automated computational analysis using gene prediction method: Protein Homology.;old_locus_tag=CG481_00320;product=universal stress protein;protein_id=WP_063262616.1;transl_table=11;translation=MEKILFATDGSTYSEHAAKMTGEFLEAWPNATCIVLYVSAKENYAYDLAPEAVDRFEEELSSRIEKQIIEGVLSNWKERLLFS…	CG481_00320	universal stress protein
pCh25_67	pCh25	67	46727	47149	-	codon_start=1;inference=COORDINATES: similar to AA sequence:RefSeq:WP_017815736.1;locus_tag=CG482_RS22330;note=Derived by automated computational analysis using gene prediction method: Protein Homology.;old_locus_tag=CG482_22320;product=universal stress protein;protein_id=WP_063262616.1;transl_table=11;translation=MEKILFATDGSTYSEHAAKMTGEFLEAWPNATCIVLYVSAKENYAYDLAPEAVDRFEEELSSRIEKQIIEGVLSNWKERLLFS…	CG482_22320	universal stress protein
pCh13_79	pCh13	79	14962	16623	+	codon_start=1;inference=COORDINATES: similar to AA sequence:RefSeq:WP_002006646.1;locus_tag=CG479_RS00075;note=Derived by automated computational analysis using gene prediction method: Protein Homology.;old_locus_tag=CG479_00075;product=ATP-binding protein;protein_id=WP_088296504.1;transl_table=11;translation=MVVLKGDFEKAVYKEQLLSEYTKNPFIEALPPIFNEDDVLERFMVTPRISEQDKVSETNIRYHVLKRVKNFIQPLPIHFEVERRLSTL…	CG479_00075	ATP-binding protein
pCh13_79	pCh13	79	70481	72418	+	codon_start=1;inference=COORDINATES: similar to AA sequence:RefSeq:YP_173251.1;locus_tag=CG479_RS00370;note=Derived by automated computational analysis using gene prediction method: Protein Homology.;old_locus_tag=CG479_00370;product=ATP-binding protein;protein_id=WP_094374075.1;transl_table=11;translation=MVKLGKKEQQKYRNAGYDLEFIQRVQPQGGMKFNERYIAQGDCYVACLHVYSLAEDIAPLWLTSLMNNKDTLASFDVATANKEEVIKDINR…	CG479_00370	ATP-binding protein
pCh13_79	pCh13	79	39345	40160	-	codon_start=1;inference=COORDINATES: similar to AA sequence:RefSeq:WP_002175317.1;locus_tag=CG479_RS00225;note=Derived by automated computational analysis using gene prediction method: Protein Homology.;old_locus_tag=CG479_00225;product=ATPase;protein_id=WP_094374128.1;transl_table=11;translation=MCKVITTGNFKGGVGKTTNAVMLAYTFATQGKNTLLVDLDPQANATDLLFNTMKKVHSIEPEFKKTLAMALIDANLESALVNVLPKLDLLPSYEDLQTYEK…	CG479_00225	ATPase
pCh13_79	pCh13	79	20562	20759	-	codon_start=1;inference=COORDINATES: similar to AA sequence:RefSeq:WP_017435263.1;locus_tag=CG479_RS00090;note=Derived by automated computational analysis using gene prediction method: Protein Homology.;old_locus_tag=CG479_00090;product=CDGSH iron-sulfur domain-containing protein;protein_id=WP_063262613.1;transl_table=11;translation=MTKVIIKVTDNGPSIVTGNVELVDGEGNPFNIGEQFKLCRCGLSNHKPFCDGSHRGKFESTVRAT	CG479_00090	CDGSH iron-sulfur domain-containing protein
pCh13_79	pCh13	79	62529	65156	+	codon_start=1;inference=COORDINATES: similar to AA sequence:RefSeq:WP_000511119.1;locus_tag=CG479_RS00335;note=Derived by automated computational analysis using gene prediction method: Protein Homology.;old_locus_tag=CG479_00335;product=conjugal transfer protein;protein_id=WP_094374086.1;transl_table=11;translation=MEISKFSLKRKKYLHHNYKIDGEDLPQEKNRINKKALAISSIAVLFPFSAINFVAGTYQSITKELSKTVEKPTIFDVFGTKW…	CG479_00335	conjugal transfer protein
pCh13_79	pCh13	79	9200	9643	+	codon_start=1;inference=COORDINATES: similar to AA sequence:RefSeq:WP_002198654.1;locus_tag=CG479_RS00045;note=Derived by automated computational analysis using gene prediction method: Protein Homology.;old_locus_tag=CG479_00045;product=CPBP family intramembrane metalloprotease;protein_id=WP_094396520.1;transl_table=11;translation=MNASLQKGKWVLLAAGFAILSSLLFSYIKMSLSIGTGNAAHVNQKVELNLWYIVVPLIVAPIIEEW…	CG479_00045	CPBP family intramembrane metalloprotease
pCh13_79	pCh13	79	31698	32417	+	codon_start=1;inference=COORDINATES: similar to AA sequence:RefSeq:WP_000059702.1;locus_tag=CG479_RS00160;note=Derived by automated computational analysis using gene prediction method: Protein Homology.;old_locus_tag=CG479_00160;product=DNA %28cytosine-5-%29-methyltransferase;protein_id=WP_094374152.1;transl_table=11;translation=MSLTFIDFFAGIGGFRLGMEEASHKCIGYVEWDKFARKSYEAIHNTKGEWTEHDINNIRPGTIPKADV…	CG479_00160	DNA
pCh13_79	pCh13	79	32433	32788	+	codon_start=1;inference=COORDINATES: similar to AA sequence:RefSeq:WP_000601042.1;locus_tag=CG479_RS00165;note=frameshifted%3B Derived by automated computational analysis using gene prediction method: Protein Homology.;old_locus_tag=CG479_00165;product=DNA methyltransferase;pseudo=;transl_table=11	CG479_00165	DNA methyltransferase
pCh13_79	pCh13	79	26213	26398	-	codon_start=1;inference=COORDINATES: similar to AA sequence:RefSeq:WP_009711942.1;locus_tag=CG479_RS00130;note=Derived by automated computational analysis using gene prediction method: Protein Homology.;old_locus_tag=CG479_00130;product=DNA-binding protein;protein_id=WP_094374164.1;transl_table=11;translation=MNKLYKVYTSKEAADKWGLSANTVTQWFNRGKFTDIEARKSAGTILVTHEAMIRVTGKNMD	CG479_00130	DNA-binding protein
pCh13_79	pCh13	79	30545	31144	+	codon_start=1;inference=COORDINATES: similar to AA sequence:RefSeq:WP_016078791.1;locus_tag=CG479_RS00155;note=Derived by automated computational analysis using gene prediction method: Protein Homology.;old_locus_tag=CG479_00155;product=DUF3967 domain-containing protein;protein_id=WP_094374154.1;transl_table=11;translation=MSGEEILYTANEVYGRLGVSSSTLRKYSDVLEREGYVVKKNGRGRREYTDFDILLIEKLVELSREDGMTLEKSA…	CG479_00155	DUF3967 domain-containing protein
pCh13_79	pCh13	79	3224	4246	+	codon_start=1;inference=COORDINATES: similar to AA sequence:RefSeq:WP_000437712.1;locus_tag=CG479_RS00020;note=Derived by automated computational analysis using gene prediction method: Protein Homology.;old_locus_tag=CG479_00020;product=DUF3991 domain-containing protein;protein_id=WP_094374047.1;transl_table=11;translation=MGQQVKNTKKYTKDEIEKAASLDIVDYCMQNDIPVKCDSERYYRLVEHDSLIIDRKKNQFYWNSRGVSGNIINF…	CG479_00020	DUF3991 domain-containing protein
pCh13_79	pCh13	79	50919	55193	+	codon_start=1;inference=COORDINATES: similar to AA sequence:RefSeq:YP_173267.1;locus_tag=CG479_RS00285;note=Derived by automated computational analysis using gene prediction method: Protein Homology.;old_locus_tag=CG479_00285;product=fusion protein %28includes pXO2-28-29-30%29;protein_id=WP_094396519.1;transl_table=11;translation=MVLKRGGICLWLRKKISLLFAVILLFGSFADFVSIGHAESTADQAQAQNKKNDDVTVLQEKSDMASE…	CG479_00285	fusion protein
pCh13_79	pCh13	79	35853	36011	-	codon_start=1;inference=COORDINATES: similar to AA sequence:RefSeq:WP_000732342.1;locus_tag=CG479_RS00180;note=Derived by automated computational analysis using gene prediction method: Protein Homology.;old_locus_tag=CG479_00180;product=general stress protein;protein_id=WP_094374145.1;transl_table=11;translation=MNKFIGMILGLTLSSVLSIGLASPTQLEAKKHIEPPNSNTIMYLEASHGDSW	CG479_00180	general stress protein
pCh13_79	pCh13	79	11968	12807	+	codon_start=1;inference=COORDINATES: similar to AA sequence:RefSeq:WP_000044294.1;locus_tag=CG479_RS00065;note=Derived by automated computational analysis using gene prediction method: Protein Homology.;old_locus_tag=CG479_00065;product=heteromeric transposase endonuclease subunit TnsA;protein_id=WP_063262609.1;transl_table=11;translation=MSKRKRTSAVEKWIKEGRGTGTGTDYQPWLKIQDVSSLGRSTRLKGIKTSRQHEFLSD…	CG479_00065	heteromeric transposase endonuclease subunit TnsA
pCh13_79	pCh13	79	22	1434	+	codon_start=1;inference=COORDINATES: similar to AA sequence:RefSeq:YP_173320.1;locus_tag=CG479_RS00005;note=incomplete%3B partial in the middle of a contig%3B missing start%3B Derived by automated computational analysis using gene prediction method: Protein Homology.;old_locus_tag=CG479_00005;product=hypothetical protein;pseudo=;transl_table=11	CG479_00005	hypothetical protein
pCh13_79	pCh13	79	1541	2521	+	codon_start=1;inference=COORDINATES: similar to AA sequence:RefSeq:YP_173319.1;locus_tag=CG479_RS00010;note=Derived by automated computational analysis using gene prediction method: Protein Homology.;old_locus_tag=CG479_00010;product=hypothetical protein;protein_id=WP_094374051.1;transl_table=11;translation=MDNFEVVIAIQQKANQEVFEKIGLNLERHWEEYEIQLSEDNRVVEDILPNMRLNLGELATVVSRYGTEQEQKDIDEIENYLEPYYQADLI…	CG479_00010	hypothetical protein
pCh13_79	pCh13	79	5229	5609	+	codon_start=1;inference=COORDINATES: similar to AA sequence:RefSeq:WP_000412911.1;locus_tag=CG479_RS00030;note=Derived by automated computational analysis using gene prediction method: Protein Homology.;old_locus_tag=CG479_00030;product=hypothetical protein;protein_id=WP_094374043.1;transl_table=11;translation=MEKLQIAKELLANSLNIYIKMKIEEYIFHFEGLESGVYCNKKNREDDSLIRFHNCITYIHETGFNIKGWTLYEIPIYYSHCFYNKSM…	CG479_00030	hypothetical protein
pCh13_79	pCh13	79	5981	6916	+	codon_start=1;inference=COORDINATES: similar to AA sequence:RefSeq:WP_000164971.1;locus_tag=CG479_RS00035;note=Derived by automated computational analysis using gene prediction method: Protein Homology.;old_locus_tag=CG479_00035;product=hypothetical protein;protein_id=WP_094396514.1;transl_table=11;translation=MAKNNEIETIEEYFSMALGVSKSETYGYIARYSEEVPVWCFLLKRDGAKGEKYYGEHCPLNNINLEDLIKVFSLFSKQDRKIIVDTE…	CG479_00035	hypothetical protein
pCh13_79	pCh13	79	9836	10216	+	codon_start=1;inference=COORDINATES: similar to AA sequence:RefSeq:WP_002198490.1;locus_tag=CG479_RS00050;note=Derived by automated computational analysis using gene prediction method: Protein Homology.;old_locus_tag=CG479_00050;product=hypothetical protein;protein_id=WP_094396521.1;transl_table=11;translation=MKTNRTWENPYEIHIEIHYLNKEFQMRIQNLVEKYRPAFEIKSKNFIVKHLQKDKVKIKLVSYKNKAYKAVMTGNDSGLYNLNYFNF…	CG479_00050	hypothetical protein
pCh13_79	pCh13	79	10254	10643	+	codon_start=1;inference=COORDINATES: ab initio prediction:GeneMarkS%2B;locus_tag=CG479_RS00055;note=Derived by automated computational analysis using gene prediction method: GeneMarkS%2B.;old_locus_tag=CG479_00055;product=hypothetical protein;protein_id=WP_094396516.1;transl_table=11;translation=MQDLKYIDWKGWIILFVLLVFFASLDIMTNGQKTSDITEKYTYKNIEIAENLVTSELNKESKYVKLFDLQGSELNSENYADNPNWTQKDLKCLVKTNDGIYR…	CG479_00055	hypothetical protein
pCh13_79	pCh13	79	11125	11670	+	codon_start=1;inference=COORDINATES: similar to AA sequence:RefSeq:WP_012095049.1;locus_tag=CG479_RS00060;note=Derived by automated computational analysis using gene prediction method: Protein Homology.;old_locus_tag=CG479_00060;product=hypothetical protein;protein_id=WP_094396517.1;transl_table=11;translation=MAKTELTVDMERQIYSATTCNQGVFGCFEVTIGWFGKERVDYLTYDTKGIWRCYEIKVSLSDFRSKAHKTFVGHFNYYVMPVELYEK…	CG479_00060	hypothetical protein
pCh13_79	pCh13	79	18485	20017	+	codon_start=1;inference=COORDINATES: similar to AA sequence:RefSeq:WP_017473127.1;locus_tag=CG479_RS00085;note=Derived by automated computational analysis using gene prediction method: Protein Homology.;old_locus_tag=CG479_00085;product=hypothetical protein;protein_id=WP_063262612.1;transl_table=11;translation=MSKQQVKIAWPFVKGEKAQLIWIGEPFRYDHKMMIKAYFRSQGRTEGILMDWGTLPCLAIQHYYTDGTITASQVPEGVQEIDMTIYP…	CG479_00085	hypothetical protein
pCh13_79	pCh13	79	21983	22120	-	codon_start=1;inference=COORDINATES: similar to AA sequence:RefSeq:WP_009675799.1;locus_tag=CG479_RS00100;note=incomplete%3B partial in the middle of a contig%3B missing stop%3B Derived by automated computational analysis using gene prediction method: Protein Homology.;old_locus_tag=CG479_00100;product=hypothetical protein;pseudo=;transl_table=11	CG479_00100	hypothetical protein
pCh13_79	pCh13	79	24781	25095	+	codon_start=1;inference=COORDINATES: ab initio prediction:GeneMarkS%2B;locus_tag=CG479_RS00120;note=Derived by automated computational analysis using gene prediction method: GeneMarkS%2B.;old_locus_tag=CG479_00120;product=hypothetical protein;protein_id=WP_063262619.1;transl_table=11;translation=MRVILTDSCRGKLSGVTIPKNYGIRLIADYEGGGCSCGLTIRMKLDLRNQGDLFVISDHISLLMDKASYRILGSNEFTLDYKDDLAFILKTKNETLAYGIWF…	CG479_00120	hypothetical protein
pCh13_79	pCh13	79	25503	25736	+	codon_start=1;inference=COORDINATES: ab initio prediction:GeneMarkS%2B;locus_tag=CG479_RS00125;note=Derived by automated computational analysis using gene prediction method: GeneMarkS%2B.;old_locus_tag=CG479_00125;product=hypothetical protein;protein_id=WP_094396518.1;transl_table=11;translation=MPDDMELDEDDRNEGLMYEEEYNKKLLNLYNRFVESNSEKIFKEKDEIFSKEYEDVSEEIDQAKRKFMMQQMHNRDY	CG479_00125	hypothetical protein
pCh13_79	pCh13	79	26437	26775	-	codon_start=1;inference=COORDINATES: ab initio prediction:GeneMarkS%2B;locus_tag=CG479_RS00135;note=Derived by automated computational analysis using gene prediction method: GeneMarkS%2B.;old_locus_tag=CG479_00135;product=hypothetical protein;protein_id=WP_094374162.1;transl_table=11;translation=MKIMLSTDSIVEKYLGMALENPKTPFTYNDTTLVNVKDLYNFINKNCKSELVDFEEVIKEVIETAMTQGGPNCSYELGSHNTKSGNTETISFEYDFEYDEEE…	CG479_00135	hypothetical protein
pCh13_79	pCh13	79	30109	30315	+	codon_start=1;inference=COORDINATES: similar to AA sequence:RefSeq:WP_000579651.1;locus_tag=CG479_RS00150;note=Derived by automated computational analysis using gene prediction method: Protein Homology.;old_locus_tag=CG479_00150;product=hypothetical protein;protein_id=WP_094374156.1;transl_table=11;translation=MINLEPYHCCICDTDESVEIEIDDFEERREVCMNCGYVHFGAADPWGIEENEKIEKWIKESKMKRADS	CG479_00150	hypothetical protein
pCh13_79	pCh13	79	36011	37105	-	codon_start=1;inference=COORDINATES: similar to AA sequence:RefSeq:WP_002087235.1;locus_tag=CG479_RS00185;note=Derived by automated computational analysis using gene prediction method: Protein Homology.;old_locus_tag=CG479_00185;product=hypothetical protein;protein_id=WP_094374143.1;transl_table=11;translation=MDHQLKTNDKITQLLNKWYQEIRAQHKKGATNLKNEIDNYINNINEDPNLLFHYSLLTFRFNVLIDHLSITPSSFQEIDSLDVPQNE…	CG479_00185	hypothetical protein
pCh13_79	pCh13	79	37278	37460	-	codon_start=1;inference=COORDINATES: ab initio prediction:GeneMarkS%2B;locus_tag=CG479_RS00190;note=Derived by automated computational analysis using gene prediction method: GeneMarkS%2B.;old_locus_tag=CG479_00190;product=hypothetical protein;protein_id=WP_094374141.1;transl_table=11;translation=MSKYFKCLHLEKDEDMTMKNFETFSESYSVTFETKRVDAKNVNIKIYEPVKIIKIIKEQS	CG479_00190	hypothetical protein
pCh13_79	pCh13	79	37538	37873	-	codon_start=1;inference=COORDINATES: similar to AA sequence:RefSeq:YP_173295.1;locus_tag=CG479_RS00195;note=Derived by automated computational analysis using gene prediction method: Protein Homology.;old_locus_tag=CG479_00195;product=hypothetical protein;protein_id=WP_094374139.1;transl_table=11;translation=MDTILNKEVSTSFFDQFFSENKVENDVFVISVNKKYFFIESNTVIDMIKKFSPKDQQYIKRHLLLCNLLNRDLSTCLKEIATDYVRTFFG…	CG479_00195	hypothetical protein
pCh13_79	pCh13	79	38197	38388	-	codon_start=1;inference=COORDINATES: similar to AA sequence:RefSeq:WP_002175314.1;locus_tag=CG479_RS00205;note=Derived by automated computational analysis using gene prediction method: Protein Homology.;old_locus_tag=CG479_00205;product=hypothetical protein;protein_id=WP_094374135.1;transl_table=11;translation=MAKTKGKQIIEATIKAQVAQSYYECQKWINETLRLMAKDTKLEQDVNWALEICNNFSNLKNKH	CG479_00205	hypothetical protein
pCh13_79	pCh13	79	38419	38646	-	codon_start=1;inference=COORDINATES: similar to AA sequence:RefSeq:YP_173292.1;locus_tag=CG479_RS00210;note=Derived by automated computational analysis using gene prediction method: Protein Homology.;old_locus_tag=CG479_00210;product=hypothetical protein;protein_id=WP_094374133.1;transl_table=11;translation=MELAKELEIILRCKQLLSAAYSVGGSERIEFIRKGHTYMYFAITSPYEETRYYRIDDLLDTHQLEGNKWVYSMTI	CG479_00210	hypothetical protein
pCh13_79	pCh13	79	38668	38889	-	codon_start=1;inference=COORDINATES: similar to AA sequence:RefSeq:WP_016078772.1;locus_tag=CG479_RS00215;note=Derived by automated computational analysis using gene prediction method: Protein Homology.;old_locus_tag=CG479_00215;product=hypothetical protein;protein_id=WP_094374131.1;transl_table=11;translation=MRKIGILALAILSLVFFNVISLQTIGTLALLMAAGIGLYILFYTLIAFLALGLSIVGVIAAISLITYATTNLI	CG479_00215	hypothetical protein
pCh13_79	pCh13	79	38978	39340	-	codon_start=1;inference=COORDINATES: similar to AA sequence:RefSeq:WP_000369031.1;locus_tag=CG479_RS00220;note=Derived by automated computational analysis using gene prediction method: Protein Homology.;old_locus_tag=CG479_00220;product=hypothetical protein;protein_id=WP_094374130.1;transl_table=11;translation=MNNNIAKEELGMIKNRKKKTQGSENFLPENQEEQKRSFPEDELMFVKPKKKLTTKDLPKSIRISIETHAAISALATLQGLNIYEVVN…	CG479_00220	hypothetical protein
pCh13_79	pCh13	79	42577	43350	+	codon_start=1;inference=COORDINATES: similar to AA sequence:RefSeq:YP_173288.1;locus_tag=CG479_RS00235;note=Derived by automated computational analysis using gene prediction method: Protein Homology.;old_locus_tag=CG479_00235;product=hypothetical protein;protein_id=WP_094374124.1;transl_table=11;translation=MVVCYMGKNYSIDRDSKGRYRHSFVFMRGTDVEIKLLGHESLLKGKVTTIEEYYCVLDVEGDGDPYQVTVNFAEIQFIRHEEFLSVEERS…	CG479_00235	hypothetical protein
pCh13_79	pCh13	79	43499	44722	+	codon_start=1;inference=COORDINATES: similar to AA sequence:RefSeq:WP_002169828.1;locus_tag=CG479_RS00240;note=Derived by automated computational analysis using gene prediction method: Protein Homology.;old_locus_tag=CG479_00240;product=hypothetical protein;protein_id=WP_094374122.1;transl_table=11;translation=MNRVLKREDGASEKIFKNFLSEIIDEIDFQKKNQEDIAKEIGIAPGTFSKNLTGKTQFGFWNLVKLLDILYENDINKKRKMLCAFCS…	CG479_00240	hypothetical protein
pCh13_79	pCh13	79	45784	46089	+	codon_start=1;inference=COORDINATES: similar to AA sequence:RefSeq:YP_173280.1;locus_tag=CG479_RS00245;note=Derived by automated computational analysis using gene prediction method: Protein Homology.;old_locus_tag=CG479_00245;product=hypothetical protein;protein_id=WP_094374120.1;transl_table=11;translation=MFMRTKEFSKRTHRVKVVQEMDAGALVRKAHSISTFHGQEYIVLDNGNLYDPIRKREVPLARIYRYIKCVRNSYGVIIAKKSNTCAKLME…	CG479_00245	hypothetical protein
pCh13_79	pCh13	79	46810	47343	+	codon_start=1;inference=COORDINATES: similar to AA sequence:RefSeq:YP_173279.1;locus_tag=CG479_RS00250;note=Derived by automated computational analysis using gene prediction method: Protein Homology.;old_locus_tag=CG479_00250;product=hypothetical protein;protein_id=WP_094374118.1;transl_table=11;translation=MGKGHRERYVKKIAGVITTKRKYPTGYLVVGEYNLSLEFQNEIIDVLDHEEVMSCHLDFSKYNSEAECLVALKKAKKQLGESRDSGKILI…	CG479_00250	hypothetical protein
pCh13_79	pCh13	79	47340	47543	+	codon_start=1;inference=COORDINATES: similar to AA sequence:RefSeq:WP_001292830.1;locus_tag=CG479_RS00255;note=Derived by automated computational analysis using gene prediction method: Protein Homology.;old_locus_tag=CG479_00255;product=hypothetical protein;protein_id=WP_094374116.1;transl_table=11;translation=MSELKVNLQANKILKSKSISVGFFELDERYSLGKKITVFCNNLNALYTFTVFNITLVKKTHWVVHLK	CG479_00255	hypothetical protein
pCh13_79	pCh13	79	47650	48129	+	codon_start=1;inference=COORDINATES: similar to AA sequence:RefSeq:WP_016083826.1;locus_tag=CG479_RS00260;note=Derived by automated computational analysis using gene prediction method: Protein Homology.;old_locus_tag=CG479_00260;product=hypothetical protein;protein_id=WP_094374115.1;transl_table=11;translation=MFKNMKLLSILFALIIMILSGCSNNSLPFQKGEKYKENDGATFIEVQANNEWKMHRGRDRANEYALYRVEETEYKAGKYAVISLSLK…	CG479_00260	hypothetical protein
pCh13_79	pCh13	79	48506	48742	+	codon_start=1;inference=COORDINATES: similar to AA sequence:RefSeq:WP_016078762.1;locus_tag=CG479_RS00265;note=Derived by automated computational analysis using gene prediction method: Protein Homology.;old_locus_tag=CG479_00265;product=hypothetical protein;protein_id=WP_094374113.1;transl_table=11;translation=MNIIVTFHLVSGLRRSTVVQAENIEDASEFINGELEDGFALFDIYKMNGDESFSLVNEGVEKFEVYRRHVMCTDYEVQ	CG479_00265	hypothetical protein
pCh13_79	pCh13	79	48805	49554	+	codon_start=1;inference=COORDINATES: ab initio prediction:GeneMarkS%2B;locus_tag=CG479_RS00270;note=Derived by automated computational analysis using gene prediction method: GeneMarkS%2B.;old_locus_tag=CG479_00270;product=hypothetical protein;protein_id=WP_094374111.1;transl_table=11;translation=MVSEIKKQDSPKERILTLIKNEGINVRESFNLSLFYPNVGGNLEEKVCLDEFAVMTNSSKAITSVLVPKFTDMNEKEQAIDLAYLLAVYMVRKEKKWLRMFS…	CG479_00270	hypothetical protein
pCh13_79	pCh13	79	49932	50153	+	codon_start=1;inference=COORDINATES: similar to AA sequence:RefSeq:YP_173268.1;locus_tag=CG479_RS00275;note=Derived by automated computational analysis using gene prediction method: Protein Homology.;old_locus_tag=CG479_00275;product=hypothetical protein;protein_id=WP_094374109.1;transl_table=11;translation=MSVCNEGIHEIYTYGFLFYSKNKGIVLDDGNKEYPIDAAEVLLEKEYVFIEELSKLDPLKIPGLRARIKLHHN	CG479_00275	hypothetical protein
pCh13_79	pCh13	79	50221	50796	+	codon_start=1;inference=COORDINATES: similar to AA sequence:RefSeq:WP_016083837.1;locus_tag=CG479_RS00280;note=Derived by automated computational analysis using gene prediction method: Protein Homology.;old_locus_tag=CG479_00280;product=hypothetical protein;protein_id=WP_094374107.1;transl_table=11;translation=MQYAIMAINENLNVLIDAVEVSALNDYGQREDEVKVCPLEDDVQQLRVVYGVFMPQPNSEREKIIKQVKESVGYIISHIELEQDSCC…	CG479_00280	hypothetical protein
pCh13_79	pCh13	79	55213	55587	+	codon_start=1;inference=COORDINATES: similar to AA sequence:RefSeq:YP_173266.1;locus_tag=CG479_RS00290;note=Derived by automated computational analysis using gene prediction method: Protein Homology.;old_locus_tag=CG479_00290;product=hypothetical protein;protein_id=WP_094374103.1;transl_table=11;translation=MNVLTYSSAKKQIVFMALYFVITGIVIRLIGYSLQGGLSNFTNVGIGNLLSGDFSLGDLFHFDFSFDMSQFDGFSFNMWIVFIKDKIHSF…	CG479_00290	hypothetical protein
pCh13_79	pCh13	79	55920	56303	+	codon_start=1;inference=COORDINATES: similar to AA sequence:RefSeq:YP_173265.1;locus_tag=CG479_RS00295;note=Derived by automated computational analysis using gene prediction method: Protein Homology.;old_locus_tag=CG479_00295;product=hypothetical protein;protein_id=WP_094374101.1;transl_table=11;translation=MKDYPFVMVVLIIGLFLTVISGYYYKQNFSTDSVIQGVTETVRSSAIANTDNSSRIQRGELFISKPGFEEDFKKRIESNKLVKISKDAKY…	CG479_00295	hypothetical protein
pCh13_79	pCh13	79	56320	57666	+	codon_start=1;inference=COORDINATES: similar to AA sequence:RefSeq:WP_000900636.1;locus_tag=CG479_RS00300;note=Derived by automated computational analysis using gene prediction method: Protein Homology.;old_locus_tag=CG479_00300;product=hypothetical protein;protein_id=WP_094374099.1;transl_table=11;translation=MLGIKKASITAKKTRTIAEKKNDFKFDPQRLQSIKEDLNTKYAELVIDALLNKESRKKIKELIKKNYPAYFMDYDDDKDVAEYVVSE…	CG479_00300	hypothetical protein
pCh13_79	pCh13	79	57701	58534	+	codon_start=1;inference=COORDINATES: similar to AA sequence:RefSeq:YP_173263.1;locus_tag=CG479_RS00305;note=Derived by automated computational analysis using gene prediction method: Protein Homology.;old_locus_tag=CG479_00305;product=hypothetical protein;protein_id=WP_094374097.1;transl_table=11;translation=MKVSTFNAKTRKKKFVNADEINAIKVAYGKPLEKKDYLRYGLIPGLIVGGFSFILLYYWWVSLILGCMGILYGLKVLMPKNIQRVYEQSA…	CG479_00305	hypothetical protein
pCh13_79	pCh13	79	58531	59280	+	codon_start=1;inference=COORDINATES: similar to AA sequence:RefSeq:WP_001223413.1;locus_tag=CG479_RS00310;note=Derived by automated computational analysis using gene prediction method: Protein Homology.;old_locus_tag=CG479_00310;product=hypothetical protein;protein_id=WP_094374095.1;transl_table=11;translation=MRVVAATSMKKNRYNRLLAEEKLYDMLMEMGNTKKMIDKFQKKRIKQTLVMVVIGFFMGLFLSKWCYLLAIGLPIFFYRSKYNNVVK…	CG479_00310	hypothetical protein
pCh13_79	pCh13	79	59334	59696	+	codon_start=1;inference=COORDINATES: similar to AA sequence:RefSeq:YP_173261.1;locus_tag=CG479_RS00315;note=Derived by automated computational analysis using gene prediction method: Protein Homology.;old_locus_tag=CG479_00315;product=hypothetical protein;protein_id=WP_094374093.1;transl_table=11;translation=MQESAIMEMVKWFLGLFLVVLLVVVAIFCIQVSNVNSYKQQVNYQIERQGGLTKSAIQNLEEYSNKYYKGAFTVKSNQLNKKVQFGETVD…	CG479_00315	hypothetical protein
pCh13_79	pCh13	79	59880	60131	+	codon_start=1;inference=COORDINATES: similar to AA sequence:RefSeq:WP_000101716.1;locus_tag=CG479_RS00320;note=Derived by automated computational analysis using gene prediction method: Protein Homology.;old_locus_tag=CG479_00320;product=hypothetical protein;protein_id=WP_094374091.1;transl_table=11;translation=MAKRTNKNEKSPHQDAVSMILKKQGKTYEEWSQQVVNNNCLSLLQGGNPEWRNKMLEEAAMEEIAAFIVKQENKQGHNIQSNN	CG479_00320	hypothetical protein
pCh13_79	pCh13	79	60149	60427	+	codon_start=1;inference=COORDINATES: similar to AA sequence:RefSeq:WP_000362950.1;locus_tag=CG479_RS00325;note=Derived by automated computational analysis using gene prediction method: Protein Homology.;old_locus_tag=CG479_00325;product=hypothetical protein;protein_id=WP_094374089.1;transl_table=11;translation=MDLLNIFVIKLLTYNDFFDSVSGALGTWTGRLQAIGVVLIIFCIAVAGVMYMFGEELSRKAKQWIFRIIIGGFLLFGAGVLGDTIKG…	CG479_00325	hypothetical protein
pCh13_79	pCh13	79	60523	62493	+	codon_start=1;inference=COORDINATES: similar to AA sequence:RefSeq:WP_002198592.1;locus_tag=CG479_RS00330;note=Derived by automated computational analysis using gene prediction method: Protein Homology.;old_locus_tag=CG479_00330;product=hypothetical protein;protein_id=WP_094374087.1;transl_table=11;translation=MYIVEFLQKEQSKSFKRFLKKNKAWNRKQLGLKAAESLIQKYIAENQQNDQVLLLLQDIENEKAYEFTLPVGVGENFSLLTSISKDL…	CG479_00330	hypothetical protein
pCh13_79	pCh13	79	65191	68148	+	codon_start=1;inference=COORDINATES: similar to AA sequence:RefSeq:YP_173256.1;locus_tag=CG479_RS00340;note=Derived by automated computational analysis using gene prediction method: Protein Homology.;old_locus_tag=CG479_00340;product=hypothetical protein;protein_id=WP_094374084.1;transl_table=11;translation=MAATKLKEWVLHSKRAVVIGVFTVFILICSFVFTPVIFADGWWDEIVWKVTDIDKGQAIAFLKNDWIEYANILGSIVQSIEGSIIQGLLI…	CG479_00340	hypothetical protein
pCh13_79	pCh13	79	68166	68426	+	codon_start=1;inference=COORDINATES: similar to AA sequence:RefSeq:WP_002198678.1;locus_tag=CG479_RS00345;note=Derived by automated computational analysis using gene prediction method: Protein Homology.;old_locus_tag=CG479_00345;product=hypothetical protein;protein_id=WP_094374082.1;transl_table=11;translation=MKVIDVAGRRRVYFEMKQRELQYSLCITVAGFIVAVAILVFQLSFELGHLYHYIFTFFLLIYFSYNLYSNNKLSKEYSKLNREQSL	CG479_00345	hypothetical protein
pCh13_79	pCh13	79	68431	68640	+	codon_start=1;inference=COORDINATES: similar to AA sequence:RefSeq:WP_000371006.1;locus_tag=CG479_RS00350;note=Derived by automated computational analysis using gene prediction method: Protein Homology.;old_locus_tag=CG479_00350;product=hypothetical protein;protein_id=WP_094374080.1;transl_table=11;translation=MENWLFAICMLGVAIVISIIATFLKGIFRMLKGKRKKEIEWVTVMNAEYIDKDFWGRNFNERVSNRNTK	CG479_00350	hypothetical protein
pCh13_79	pCh13	79	68609	69442	+	codon_start=1;inference=COORDINATES: similar to AA sequence:RefSeq:WP_016099597.1;locus_tag=CG479_RS00355;note=Derived by automated computational analysis using gene prediction method: Protein Homology.;old_locus_tag=CG479_00355;product=hypothetical protein;protein_id=WP_094374078.1;transl_table=11;translation=MKEFLIEILNNQFVMQIIFTTTFSFVVYILCFIAYHGGLWRDMQLDPSEHIFFDCDPFLRNIVKPVLLSWLIYDKPFIKQWFLWSID…	CG479_00355	hypothetical protein
pCh13_79	pCh13	79	69426	69740	+	codon_start=1;inference=COORDINATES: similar to AA sequence:RefSeq:YP_173253.1;locus_tag=CG479_RS00360;note=Derived by automated computational analysis using gene prediction method: Protein Homology.;old_locus_tag=CG479_00360;product=hypothetical protein;protein_id=WP_094374077.1;transl_table=11;translation=MEMMRNPKNTKQEIKIAFFYLIDAGIVGLMAIIAGYMPKFVPVGGFGRIMFYVLFVTFGLFLCIKPHNSPTNRNIVVILDMLKQDDKKYH…	CG479_00360	hypothetical protein
pCh13_79	pCh13	79	69798	70466	+	codon_start=1;inference=COORDINATES: similar to AA sequence:RefSeq:YP_173252.1;locus_tag=CG479_RS00365;note=Derived by automated computational analysis using gene prediction method: Protein Homology.;old_locus_tag=CG479_00365;product=hypothetical protein;protein_id=WP_094374181.1;transl_table=11;translation=MDMKVATTEPKKMKKKKRLEGSNEKQGFISTIFASFKNTDAPILEVSPYKRLDKKTGILVDRRDVLQVYLKVKTTDLYSMNEDDLRRFMN…	CG479_00365	hypothetical protein
pCh13_79	pCh13	79	73572	74180	+	codon_start=1;inference=COORDINATES: similar to AA sequence:RefSeq:YP_173249.1;locus_tag=CG479_RS00380;note=Derived by automated computational analysis using gene prediction method: Protein Homology.;old_locus_tag=CG479_00380;product=hypothetical protein;protein_id=WP_094374071.1;transl_table=11;translation=MNMLSKVLTGVLSVSLIFNGVLTYNAMQEFDKKDKKYQVDIAKKDKTIDKLKAEMERLNTKVDTNSTDSNKEKTVSVIDLQKQYKDVSNQ…	CG479_00380	hypothetical protein
pCh13_79	pCh13	79	74288	74566	+	codon_start=1;inference=COORDINATES: similar to AA sequence:RefSeq:YP_173247.1;locus_tag=CG479_RS00385;note=Derived by automated computational analysis using gene prediction method: Protein Homology.;old_locus_tag=CG479_00385;product=hypothetical protein;protein_id=WP_094374069.1;transl_table=11;translation=MLLSELKSNYDYSKEGKYIIIKLRKRKNDYQEIAIDWFDYNPGNKFEWLLVRECQINRQGKKKYTNYKLKNICPLVKVQVQVFQKGEEEV…	CG479_00385	hypothetical protein
pCh13_79	pCh13	79	74557	75414	+	codon_start=1;inference=COORDINATES: similar to AA sequence:RefSeq:YP_173246.1;locus_tag=CG479_RS00390;note=Derived by automated computational analysis using gene prediction method: Protein Homology.;old_locus_tag=CG479_00390;product=hypothetical protein;protein_id=WP_094374067.1;transl_table=11;translation=MRLKFFGSKEGRKPANTKRKAYLLTLGSFVTMFFVLCISPVFSGATYKFEEMKPGEYQSITPLVKLSVAKKEYNPVNKILRIDYALKSDN…	CG479_00390	hypothetical protein
pCh13_79	pCh13	79	75678	75965	+	codon_start=1;inference=COORDINATES: similar to AA sequence:RefSeq:YP_173245.1;locus_tag=CG479_RS00395;note=Derived by automated computational analysis using gene prediction method: Protein Homology.;old_locus_tag=CG479_00395;product=hypothetical protein;protein_id=WP_094374065.1;transl_table=11;translation=MDIHVRNVDPYYVKEIDKRCRQIGEKLGRRYYRGEYINEIFREHFDGEYKRNKEDKFDEAIGNVIVTLERQENKLQEYIDVTNELVASMV…	CG479_00395	hypothetical protein
pCh13_79	pCh13	79	75983	76591	+	codon_start=1;inference=COORDINATES: similar to AA sequence:RefSeq:YP_173244.1;locus_tag=CG479_RS00400;note=Derived by automated computational analysis using gene prediction method: Protein Homology.;old_locus_tag=CG479_00400;product=hypothetical protein;protein_id=WP_094374063.1;transl_table=11;translation=MAYEKLFQFRGNQIHVNIVQDFQKQYPEYSREADVLRHAVVLLDEKMREDKGEDNLSILKKEVKNLTKSVNTMKQQMDVLIKLNIELISR…	CG479_00400	hypothetical protein
pCh13_79	pCh13	79	76611	78176	+	codon_start=1;inference=COORDINATES: similar to AA sequence:RefSeq:YP_173323.1;locus_tag=CG479_RS00405;note=Derived by automated computational analysis using gene prediction method: Protein Homology.;old_locus_tag=CG479_00405;product=hypothetical protein;protein_id=WP_094374061.1;transl_table=11;translation=MGKSPGIILTSQYTIPKQKSFTTYIDYCTRKQALLKDGHTLTVTELQELKRLEFAIDSFEMDSVSFSKGKRDISKKEGEAKAILTSPESF…	CG479_00405	hypothetical protein
pCh13_79	pCh13	79	78245	78721	+	codon_start=1;inference=COORDINATES: similar to AA sequence:RefSeq:WP_000414443.1;locus_tag=CG479_RS00410;note=Derived by automated computational analysis using gene prediction method: Protein Homology.;old_locus_tag=CG479_00410;product=hypothetical protein;protein_id=WP_094374059.1;transl_table=11;translation=MEKNNIQTENVLLVTPLEWNMILNREKWVVFQNEISEKLKQEINDDFPNSKAACIDETFYLKDKETGEILGEANGYEVYYLLYNVEK…	CG479_00410	hypothetical protein
pCh13_79	pCh13	79	78741	79169	+	codon_start=1;inference=COORDINATES: similar to AA sequence:RefSeq:YP_173322.1;locus_tag=CG479_RS00415;note=Derived by automated computational analysis using gene prediction method: Protein Homology.;old_locus_tag=CG479_00415;product=hypothetical protein;protein_id=WP_094374057.1;transl_table=11;translation=MSNKVYYSIVSSTRFSRNEENRTIIEESIKKGEDHFLIRNDDYGECFEVDFEKQITEEENENWILETVIDFAKKYRITEFELWKKHEGDP…	CG479_00415	hypothetical protein
pCh13_79	pCh13	79	79192	79401	+	codon_start=1;inference=COORDINATES: similar to AA sequence:RefSeq:WP_000081344.1;locus_tag=CG479_RS00420;note=Derived by automated computational analysis using gene prediction method: Protein Homology.;old_locus_tag=CG479_00420;product=hypothetical protein;protein_id=WP_094374055.1;transl_table=11;translation=MSQNNFYMIEHVDQVKNEVHLNKYLFNKQVIVKVSEEEAAAYTEFMDGAAEHDSLPFVKYDEERGVICE	CG479_00420	hypothetical protein
pCh13_79	pCh13	79	79398	79732	+	codon_start=1;inference=COORDINATES: similar to AA sequence:RefSeq:WP_002104203.1;locus_tag=CG479_RS00425;note=incomplete%3B too short partial abutting assembly gap%3B missing stop%3B Derived by automated computational analysis using gene prediction method: Protein Homology.;old_locus_tag=CG479_00425;product=hypothetical protein;pseudo=;transl_table=11	CG479_00425	hypothetical protein
pCh13_79	pCh13	79	27219	28175	-	codon_start=1;inference=COORDINATES: similar to AA sequence:RefSeq:YP_173309.1;locus_tag=CG479_RS00140;note=Derived by automated computational analysis using gene prediction method: Protein Homology.;old_locus_tag=CG479_00140;product=integrase;protein_id=WP_094374160.1;transl_table=11;translation=MQEIQDTIQGFSSYLLDKGRKPSTIKRYIYDVESFIQWLHLSKKITKNNIFESLHKKDFEAFFKYLKEERQYSGKTVHRIYIVLNRLYEYLDLPSPIEGVI…	CG479_00140	integrase
pCh13_79	pCh13	79	72420	73547	+	codon_start=1;inference=COORDINATES: similar to AA sequence:RefSeq:WP_016099594.1;locus_tag=CG479_RS00375;note=Derived by automated computational analysis using gene prediction method: Protein Homology.;old_locus_tag=CG479_00375;product=lysozyme;protein_id=WP_094374073.1;transl_table=11;translation=MASVQEDVIDKYKKVKNGKKIASLLSGSTGILILATAIISLIILIAIFGGGSSTSTSTSGGINGTASVKNLPPEVMRWKEMVEKECAAQGVPELVPYVL…	CG479_00375	lysozyme
pCh13_79	pCh13	79	23842	24717	+	codon_start=1;inference=COORDINATES: similar to AA sequence:RefSeq:WP_017815738.1;locus_tag=CG479_RS00115;note=Derived by automated computational analysis using gene prediction method: Protein Homology.;old_locus_tag=CG479_00115;product=LysR family transcriptional regulator;protein_id=WP_063262618.1;transl_table=11;translation=MDQSLHVFVTVAEQKNFTRAAEILHMTQPAVSSYIQNLERSMDIKLLERTNKFVRLNKAGEIVYHHAKNI…	CG479_00115	LysR family transcriptional regulator
pCh13_79	pCh13	79	2546	3097	+	codon_start=1;inference=COORDINATES: similar to AA sequence:RefSeq:WP_002198661.1;locus_tag=CG479_RS00015;note=Derived by automated computational analysis using gene prediction method: Protein Homology.;old_locus_tag=CG479_00015;product=metal-dependent hydrolase;protein_id=WP_094374049.1;transl_table=11;translation=MKYKTHLTTSLAVALPVLASTGNLTVGNVIAVSFGALLPDIDEQHSWIGRRTRGVSDLMNTIFGHRGITHSLLGLVLVLIPI…	CG479_00015	metal-dependent hydrolase
pCh13_79	pCh13	79	34120	35763	+	codon_start=1;inference=COORDINATES: similar to AA sequence:RefSeq:WP_000915095.1;locus_tag=CG479_RS00175;note=Derived by automated computational analysis using gene prediction method: Protein Homology.;old_locus_tag=CG479_00175;product=peptide ABC transporter substrate-binding protein;protein_id=WP_094374147.1;transl_table=11;translation=MLKKVTPFVASIIGVSLLLTSCSSGETKNVSKVKEKDKNSKKQSVHLPYIAEIPTMDV…	CG479_00175	peptide ABC transporter substrate-binding protein
pCh13_79	pCh13	79	22686	23705	-	codon_start=1;inference=COORDINATES: similar to AA sequence:RefSeq:WP_017815737.1;locus_tag=CG479_RS00110;note=Derived by automated computational analysis using gene prediction method: Protein Homology.;old_locus_tag=CG479_00110;product=putative sulfate exporter family transporter;protein_id=WP_063262617.1;transl_table=11;translation=MTDTLAKRKSFSLGNWLGGIGFTFIIALVGFGLSKLPVLDHIGQLACAIIIAVIYRQIRGYPE…	CG479_00110	putative sulfate exporter family transporter
pCh13_79	pCh13	79	28292	28906	-	codon_start=1;inference=COORDINATES: similar to AA sequence:RefSeq:WP_002187340.1;locus_tag=CG479_RS00145;note=Derived by automated computational analysis using gene prediction method: Protein Homology.;old_locus_tag=CG479_00145;product=recombinase family protein;protein_id=WP_094374158.1;transl_table=11;translation=MNTRKFGYIRVSSKDQNEDRQLETMKQLINDERDIFIDKQSGRDFNREQYQLLKRMLRKDDILYIHSLDRFGRNKEAILEE…	CG479_00145	recombinase family protein
pCh13_79	pCh13	79	40834	42390	+	codon_start=1;inference=COORDINATES: similar to AA sequence:RefSeq:YP_173289.1;locus_tag=CG479_RS00230;note=Derived by automated computational analysis using gene prediction method: Protein Homology.;old_locus_tag=CG479_00230;product=replication initiation protein;protein_id=WP_094374126.1;transl_table=11;translation=MSTAQKAINLILHNGVRKYKYQNSKAALVSIAAQEKLEKKILNGKKNKKGSIFITRKKEDLSAKFGTRGVVLTSEEAVLD…	CG479_00230	replication initiation protein
pCh13_79	pCh13	79	21045	21779	-	codon_start=1;inference=COORDINATES: similar to AA sequence:RefSeq:WP_009675949.1;locus_tag=CG479_RS00095;note=Derived by automated computational analysis using gene prediction method: Protein Homology.;old_locus_tag=CG479_00095;product=SDR family NAD%28P%29-dependent oxidoreductase;protein_id=WP_063262614.1;transl_table=11;translation=MGKLENKVAIITGGASGIGEKMVDLFSKEGAIVIAADINEAALEKASQKENVYGMKLNVAS…	CG479_00095	SDR family NAD
pCh13_79	pCh13	79	32981	33745	+	codon_start=1;inference=COORDINATES: similar to AA sequence:RefSeq:WP_002162536.1;locus_tag=CG479_RS00170;note=Derived by automated computational analysis using gene prediction method: Protein Homology.;old_locus_tag=CG479_00170;product=site-specific DNA-methyltransferase;protein_id=WP_094374149.1;transl_table=11;translation=MLNQVFNMDCLEGMKMIEDKSIDMILCDLPYGTTACKWDEIIPFEPLWEQYERIIKDNGAILLTASQPFTTK…	CG479_00170	site-specific DNA-methyltransferase
pCh13_79	pCh13	79	37900	38184	-	codon_start=1;inference=COORDINATES: similar to AA sequence:RefSeq:WP_000210389.1;locus_tag=CG479_RS00200;note=Derived by automated computational analysis using gene prediction method: Protein Homology.;old_locus_tag=CG479_00200;product=transcriptional regulator;protein_id=WP_094374137.1;transl_table=11;translation=MITQKQNKISEKDLEILKLLAHPARFKITLELLHNQKLNVTQLTSLVDLPQSTISQHLSRMKGKILGFDRKGLEVYYYINNE…	CG479_00200	transcriptional regulator
pCh13_79	pCh13	79	12804	14960	+	codon_start=1;inference=COORDINATES: similar to AA sequence:RefSeq:WP_017473131.1;locus_tag=CG479_RS00070;note=Derived by automated computational analysis using gene prediction method: Protein Homology.;old_locus_tag=CG479_00070;product=transposase;protein_id=WP_063262610.1;transl_table=11;translation=MIYINQVLQYTVDFKRIRIIEMEEYYVFIVDIDAISSMPKKELYSNLIEEAQQGELLLISDPFAKVIIDSELSDLQIQKRDEGWSIIQHYCLGHME…	CG479_00070	transposase
pCh13_79	pCh13	79	16635	18504	+	codon_start=1;inference=COORDINATES: similar to AA sequence:RefSeq:WP_016201447.1;locus_tag=CG479_RS00080;note=frameshifted%3B Derived by automated computational analysis using gene prediction method: Protein Homology.;old_locus_tag=CG479_00080;product=transposase;pseudo=;transl_table=11	CG479_00080	transposase
pCh13_79	pCh13	79	7009	9162	+	codon_start=1;inference=COORDINATES: similar to AA sequence:RefSeq:WP_000114569.1;locus_tag=CG479_RS00040;note=Derived by automated computational analysis using gene prediction method: Protein Homology.;old_locus_tag=CG479_00040;product=type IA DNA topoisomerase;protein_id=WP_094396515.1;transl_table=11;translation=MSYVLILAEKPPQAKAYSEAFPNVQKKDGYYYVPPCSLLPTGGNITWAIGHLVELNSPEDYKEEWKNWDLSKLPILPDRYGY…	CG479_00040	type IA DNA topoisomerase
pCh13_79	pCh13	79	4508	5080	+	codon_start=1;inference=COORDINATES: similar to AA sequence:RefSeq:WP_002144420.1;locus_tag=CG479_RS00025;note=Derived by automated computational analysis using gene prediction method: Protein Homology.;old_locus_tag=CG479_00025;product=type III toxin-antitoxin system ToxN/AbiQ family toxin;protein_id=WP_094374045.1;transl_table=11;translation=MANKDNPKFYTISTKYIDYLRETDNKVPFNKDEQHSRPYVGVLEKINGHDYFV…	CG479_00025	type III toxin-antitoxin system ToxN/AbiQ family toxin
pCh13_79	pCh13	79	22238	22660	-	codon_start=1;inference=COORDINATES: similar to AA sequence:RefSeq:WP_017815736.1;locus_tag=CG479_RS00105;note=Derived by automated computational analysis using gene prediction method: Protein Homology.;old_locus_tag=CG479_00105;product=universal stress protein;protein_id=WP_063262616.1;transl_table=11;translation=MEKILFATDGSTYSEHAAKMTGEFLEAWPNATCIVLYVSAKENYAYDLAPEAVDRFEEELSSRIEKQIIEGVLSNWKERLLFS…	CG479_00105	universal stress protein
pCh15_83	pCh15	83	14821	16482	-	codon_start=1;inference=COORDINATES: similar to AA sequence:RefSeq:WP_002006646.1;locus_tag=CG480_RS00080;note=Derived by automated computational analysis using gene prediction method: Protein Homology.;old_locus_tag=CG480_00080;product=ATP-binding protein;protein_id=WP_094374179.1;transl_table=11;translation=MVVLKGDFEKAVYKEQLLSEYTKNPFIEALPPIFNEDDVLERFMVTPRISEQDKVSETNIRYHVLKRVKNFIQPLPIHFEVERRLSTL…	CG480_00080	ATP-binding protein
pCh15_83	pCh15	83	32753	34690	-	codon_start=1;inference=COORDINATES: similar to AA sequence:RefSeq:YP_173251.1;locus_tag=CG480_RS00175;note=Derived by automated computational analysis using gene prediction method: Protein Homology.;old_locus_tag=CG480_00175;product=ATP-binding protein;protein_id=WP_094374075.1;transl_table=11;translation=MVKLGKKEQQKYRNAGYDLEFIQRVQPQGGMKFNERYIAQGDCYVACLHVYSLAEDIAPLWLTSLMNNKDTLASFDVATANKEEVIKDINR…	CG480_00175	ATP-binding protein
pCh2_83	pCh2	83	14973	16634	+	codon_start=1;inference=COORDINATES: similar to AA sequence:RefSeq:WP_002006646.1;locus_tag=CG476_RS00385;note=Derived by automated computational analysis using gene prediction method: Protein Homology.;old_locus_tag=CG476_00385;product=ATP-binding protein;protein_id=WP_094374179.1;transl_table=11;translation=MVVLKGDFEKAVYKEQLLSEYTKNPFIEALPPIFNEDDVLERFMVTPRISEQDKVSETNIRYHVLKRVKNFIQPLPIHFEVERRLSTL…	CG476_00385	ATP-binding protein
pCh2_83	pCh2	83	80294	82231	+	codon_start=1;inference=COORDINATES: similar to AA sequence:RefSeq:YP_173251.1;locus_tag=CG476_RS00750;note=Derived by automated computational analysis using gene prediction method: Protein Homology.;old_locus_tag=CG476_00750;product=ATP-binding protein;protein_id=WP_094374075.1;transl_table=11;translation=MVKLGKKEQQKYRNAGYDLEFIQRVQPQGGMKFNERYIAQGDCYVACLHVYSLAEDIAPLWLTSLMNNKDTLASFDVATANKEEVIKDINR…	CG476_00750	ATP-binding protein
pCH3_83	pCH3	83	1786	3447	-	codon_start=1;inference=COORDINATES: similar to AA sequence:RefSeq:WP_002006646.1;locus_tag=CG477_RS00010;note=Derived by automated computational analysis using gene prediction method: Protein Homology.;old_locus_tag=CG477_00010;product=ATP-binding protein;protein_id=WP_094374179.1;transl_table=11;translation=MVVLKGDFEKAVYKEQLLSEYTKNPFIEALPPIFNEDDVLERFMVTPRISEQDKVSETNIRYHVLKRVKNFIQPLPIHFEVERRLSTL…	CG477_00010	ATP-binding protein
pCH3_83	pCH3	83	19718	21655	-	codon_start=1;inference=COORDINATES: similar to AA sequence:RefSeq:YP_173251.1;locus_tag=CG477_RS00105;note=Derived by automated computational analysis using gene prediction method: Protein Homology.;old_locus_tag=CG477_00105;product=ATP-binding protein;protein_id=WP_094374075.1;transl_table=11;translation=MVKLGKKEQQKYRNAGYDLEFIQRVQPQGGMKFNERYIAQGDCYVACLHVYSLAEDIAPLWLTSLMNNKDTLASFDVATANKEEVIKDINR…	CG477_00105	ATP-binding protein
pCH38_83	pCH38	83	12055	13992	-	codon_start=1;inference=COORDINATES: similar to AA sequence:RefSeq:YP_173251.1;locus_tag=CG483_RS00080;note=Derived by automated computational analysis using gene prediction method: Protein Homology.;old_locus_tag=CG483_00080;product=ATP-binding protein;protein_id=WP_094374075.1;transl_table=11;translation=MVKLGKKEQQKYRNAGYDLEFIQRVQPQGGMKFNERYIAQGDCYVACLHVYSLAEDIAPLWLTSLMNNKDTLASFDVATANKEEVIKDINR…	CG483_00080	ATP-binding protein
pCH38_83	pCH38	83	77652	79313	-	codon_start=1;inference=COORDINATES: similar to AA sequence:RefSeq:WP_002006646.1;locus_tag=CG483_RS00445;note=Derived by automated computational analysis using gene prediction method: Protein Homology.;old_locus_tag=CG483_00445;product=ATP-binding protein;protein_id=WP_094374179.1;transl_table=11;translation=MVVLKGDFEKAVYKEQLLSEYTKNPFIEALPPIFNEDDVLERFMVTPRISEQDKVSETNIRYHVLKRVKNFIQPLPIHFEVERRLSTL…	CG483_00445	ATP-binding protein
pCh39_83	pCh39	83	18981	20642	-	codon_start=1;inference=COORDINATES: similar to AA sequence:RefSeq:WP_002006646.1;locus_tag=CG475_RS00130;note=Derived by automated computational analysis using gene prediction method: Protein Homology.;old_locus_tag=CG475_00130;product=ATP-binding protein;protein_id=WP_094374179.1;transl_table=11;translation=MVVLKGDFEKAVYKEQLLSEYTKNPFIEALPPIFNEDDVLERFMVTPRISEQDKVSETNIRYHVLKRVKNFIQPLPIHFEVERRLSTL…	CG475_00130	ATP-binding protein
pCh39_83	pCh39	83	36913	38850	-	codon_start=1;inference=COORDINATES: similar to AA sequence:RefSeq:YP_173251.1;locus_tag=CG475_RS00225;note=Derived by automated computational analysis using gene prediction method: Protein Homology.;old_locus_tag=CG475_00225;product=ATP-binding protein;protein_id=WP_094374075.1;transl_table=11;translation=MVKLGKKEQQKYRNAGYDLEFIQRVQPQGGMKFNERYIAQGDCYVACLHVYSLAEDIAPLWLTSLMNNKDTLASFDVATANKEEVIKDINR…	CG475_00225	ATP-binding protein
pCh4_83	pCh4	83	14821	16482	-	codon_start=1;inference=COORDINATES: similar to AA sequence:RefSeq:WP_002006646.1;locus_tag=CG478_RS00080;note=Derived by automated computational analysis using gene prediction method: Protein Homology.;old_locus_tag=CG478_00080;product=ATP-binding protein;protein_id=WP_094374179.1;transl_table=11;translation=MVVLKGDFEKAVYKEQLLSEYTKNPFIEALPPIFNEDDVLERFMVTPRISEQDKVSETNIRYHVLKRVKNFIQPLPIHFEVERRLSTL…	CG478_00080	ATP-binding protein
pCh4_83	pCh4	83	32753	34690	-	codon_start=1;inference=COORDINATES: similar to AA sequence:RefSeq:YP_173251.1;locus_tag=CG478_RS00175;note=Derived by automated computational analysis using gene prediction method: Protein Homology.;old_locus_tag=CG478_00175;product=ATP-binding protein;protein_id=WP_094374075.1;transl_table=11;translation=MVKLGKKEQQKYRNAGYDLEFIQRVQPQGGMKFNERYIAQGDCYVACLHVYSLAEDIAPLWLTSLMNNKDTLASFDVATANKEEVIKDINR…	CG478_00175	ATP-binding protein
pCh15_83	pCh15	83	64970	65785	+	codon_start=1;inference=COORDINATES: similar to AA sequence:RefSeq:WP_002175317.1;locus_tag=CG480_RS00320;note=Derived by automated computational analysis using gene prediction method: Protein Homology.;old_locus_tag=CG480_00320;product=ATPase;protein_id=WP_094374128.1;transl_table=11;translation=MCKVITTGNFKGGVGKTTNAVMLAYTFATQGKNTLLVDLDPQANATDLLFNTMKKVHSIEPEFKKTLAMALIDANLESALVNVLPKLDLLPSYEDLQTYEK…	CG480_00320	ATPase
pCh2_83	pCh2	83	49199	50014	-	codon_start=1;inference=COORDINATES: similar to AA sequence:RefSeq:WP_002175317.1;locus_tag=CG476_RS00605;note=Derived by automated computational analysis using gene prediction method: Protein Homology.;old_locus_tag=CG476_00605;product=ATPase;protein_id=WP_094374128.1;transl_table=11;translation=MCKVITTGNFKGGVGKTTNAVMLAYTFATQGKNTLLVDLDPQANATDLLFNTMKKVHSIEPEFKKTLAMALIDANLESALVNVLPKLDLLPSYEDLQTYEK…	CG476_00605	ATPase
pCH3_83	pCH3	83	51935	52750	+	codon_start=1;inference=COORDINATES: similar to AA sequence:RefSeq:WP_002175317.1;locus_tag=CG477_RS00250;note=Derived by automated computational analysis using gene prediction method: Protein Homology.;old_locus_tag=CG477_00250;product=ATPase;protein_id=WP_094374128.1;transl_table=11;translation=MCKVITTGNFKGGVGKTTNAVMLAYTFATQGKNTLLVDLDPQANATDLLFNTMKKVHSIEPEFKKTLAMALIDANLESALVNVLPKLDLLPSYEDLQTYEK…	CG477_00250	ATPase
pCH38_83	pCH38	83	44272	45087	+	codon_start=1;inference=COORDINATES: similar to AA sequence:RefSeq:WP_002175317.1;locus_tag=CG483_RS00225;note=Derived by automated computational analysis using gene prediction method: Protein Homology.;old_locus_tag=CG483_00225;product=ATPase;protein_id=WP_094374128.1;transl_table=11;translation=MCKVITTGNFKGGVGKTTNAVMLAYTFATQGKNTLLVDLDPQANATDLLFNTMKKVHSIEPEFKKTLAMALIDANLESALVNVLPKLDLLPSYEDLQTYEK…	CG483_00225	ATPase
pCh39_83	pCh39	83	69130	69945	+	codon_start=1;inference=COORDINATES: similar to AA sequence:RefSeq:WP_002175317.1;locus_tag=CG475_RS00370;note=Derived by automated computational analysis using gene prediction method: Protein Homology.;old_locus_tag=CG475_00370;product=ATPase;protein_id=WP_094374128.1;transl_table=11;translation=MCKVITTGNFKGGVGKTTNAVMLAYTFATQGKNTLLVDLDPQANATDLLFNTMKKVHSIEPEFKKTLAMALIDANLESALVNVLPKLDLLPSYEDLQTYEK…	CG475_00370	ATPase
pCh4_83	pCh4	83	64970	65785	+	codon_start=1;inference=COORDINATES: similar to AA sequence:RefSeq:WP_002175317.1;locus_tag=CG478_RS00320;note=Derived by automated computational analysis using gene prediction method: Protein Homology.;old_locus_tag=CG478_00320;product=ATPase;protein_id=WP_094374128.1;transl_table=11;translation=MCKVITTGNFKGGVGKTTNAVMLAYTFATQGKNTLLVDLDPQANATDLLFNTMKKVHSIEPEFKKTLAMALIDANLESALVNVLPKLDLLPSYEDLQTYEK…	CG478_00320	ATPase
pCh15_83	pCh15	83	10685	10882	+	codon_start=1;inference=COORDINATES: similar to AA sequence:RefSeq:WP_017435263.1;locus_tag=CG480_RS00065;note=Derived by automated computational analysis using gene prediction method: Protein Homology.;old_locus_tag=CG480_00065;product=CDGSH iron-sulfur domain-containing protein;protein_id=WP_063262613.1;transl_table=11;translation=MTKVIIKVTDNGPSIVTGNVELVDGEGNPFNIGEQFKLCRCGLSNHKPFCDGSHRGKFESTVRAT	CG480_00065	CDGSH iron-sulfur domain-containing protein
pCh2_83	pCh2	83	20573	20770	-	codon_start=1;inference=COORDINATES: similar to AA sequence:RefSeq:WP_017435263.1;locus_tag=CG476_RS00400;note=Derived by automated computational analysis using gene prediction method: Protein Homology.;old_locus_tag=CG476_00400;product=CDGSH iron-sulfur domain-containing protein;protein_id=WP_063262613.1;transl_table=11;translation=MTKVIIKVTDNGPSIVTGNVELVDGEGNPFNIGEQFKLCRCGLSNHKPFCDGSHRGKFESTVRAT	CG476_00400	CDGSH iron-sulfur domain-containing protein
pCH3_83	pCH3	83	81179	81376	+	codon_start=1;inference=COORDINATES: similar to AA sequence:RefSeq:WP_017435263.1;locus_tag=CG477_RS00455;note=Derived by automated computational analysis using gene prediction method: Protein Homology.;old_locus_tag=CG477_00455;product=CDGSH iron-sulfur domain-containing protein;protein_id=WP_063262613.1;transl_table=11;translation=MTKVIIKVTDNGPSIVTGNVELVDGEGNPFNIGEQFKLCRCGLSNHKPFCDGSHRGKFESTVRAT	CG477_00455	CDGSH iron-sulfur domain-containing protein
pCH38_83	pCH38	83	73516	73713	+	codon_start=1;inference=COORDINATES: similar to AA sequence:RefSeq:WP_017435263.1;locus_tag=CG483_RS00430;note=Derived by automated computational analysis using gene prediction method: Protein Homology.;old_locus_tag=CG483_00430;product=CDGSH iron-sulfur domain-containing protein;protein_id=WP_063262613.1;transl_table=11;translation=MTKVIIKVTDNGPSIVTGNVELVDGEGNPFNIGEQFKLCRCGLSNHKPFCDGSHRGKFESTVRAT	CG483_00430	CDGSH iron-sulfur domain-containing protein
pCh39_83	pCh39	83	14845	15042	+	codon_start=1;inference=COORDINATES: similar to AA sequence:RefSeq:WP_017435263.1;locus_tag=CG475_RS00115;note=Derived by automated computational analysis using gene prediction method: Protein Homology.;old_locus_tag=CG475_00115;product=CDGSH iron-sulfur domain-containing protein;protein_id=WP_063262613.1;transl_table=11;translation=MTKVIIKVTDNGPSIVTGNVELVDGEGNPFNIGEQFKLCRCGLSNHKPFCDGSHRGKFESTVRAT	CG475_00115	CDGSH iron-sulfur domain-containing protein
pCh4_83	pCh4	83	10685	10882	+	codon_start=1;inference=COORDINATES: similar to AA sequence:RefSeq:WP_017435263.1;locus_tag=CG478_RS00065;note=Derived by automated computational analysis using gene prediction method: Protein Homology.;old_locus_tag=CG478_00065;product=CDGSH iron-sulfur domain-containing protein;protein_id=WP_063262613.1;transl_table=11;translation=MTKVIIKVTDNGPSIVTGNVELVDGEGNPFNIGEQFKLCRCGLSNHKPFCDGSHRGKFESTVRAT	CG478_00065	CDGSH iron-sulfur domain-containing protein
pCh15_83	pCh15	83	40015	42642	-	codon_start=1;inference=COORDINATES: similar to AA sequence:RefSeq:WP_000511119.1;locus_tag=CG480_RS00210;note=Derived by automated computational analysis using gene prediction method: Protein Homology.;old_locus_tag=CG480_00210;product=conjugal transfer protein;protein_id=WP_094374086.1;transl_table=11;translation=MEISKFSLKRKKYLHHNYKIDGEDLPQEKNRINKKALAISSIAVLFPFSAINFVAGTYQSITKELSKTVEKPTIFDVFGTKW…	CG480_00210	conjugal transfer protein
pCh2_83	pCh2	83	72342	74969	+	codon_start=1;inference=COORDINATES: similar to AA sequence:RefSeq:WP_000511119.1;locus_tag=CG476_RS00715;note=Derived by automated computational analysis using gene prediction method: Protein Homology.;old_locus_tag=CG476_00715;product=conjugal transfer protein;protein_id=WP_094374086.1;transl_table=11;translation=MEISKFSLKRKKYLHHNYKIDGEDLPQEKNRINKKALAISSIAVLFPFSAINFVAGTYQSITKELSKTVEKPTIFDVFGTKW…	CG476_00715	conjugal transfer protein
pCH3_83	pCH3	83	26980	29607	-	codon_start=1;inference=COORDINATES: similar to AA sequence:RefSeq:WP_000511119.1;locus_tag=CG477_RS00140;note=Derived by automated computational analysis using gene prediction method: Protein Homology.;old_locus_tag=CG477_00140;product=conjugal transfer protein;protein_id=WP_094374086.1;transl_table=11;translation=MEISKFSLKRKKYLHHNYKIDGEDLPQEKNRINKKALAISSIAVLFPFSAINFVAGTYQSITKELSKTVEKPTIFDVFGTKW…	CG477_00140	conjugal transfer protein
pCH38_83	pCH38	83	19317	21944	-	codon_start=1;inference=COORDINATES: similar to AA sequence:RefSeq:WP_000511119.1;locus_tag=CG483_RS00115;note=Derived by automated computational analysis using gene prediction method: Protein Homology.;old_locus_tag=CG483_00115;product=conjugal transfer protein;protein_id=WP_094374086.1;transl_table=11;translation=MEISKFSLKRKKYLHHNYKIDGEDLPQEKNRINKKALAISSIAVLFPFSAINFVAGTYQSITKELSKTVEKPTIFDVFGTKW…	CG483_00115	conjugal transfer protein
pCh39_83	pCh39	83	44175	46802	-	codon_start=1;inference=COORDINATES: similar to AA sequence:RefSeq:WP_000511119.1;locus_tag=CG475_RS00260;note=Derived by automated computational analysis using gene prediction method: Protein Homology.;old_locus_tag=CG475_00260;product=conjugal transfer protein;protein_id=WP_094374086.1;transl_table=11;translation=MEISKFSLKRKKYLHHNYKIDGEDLPQEKNRINKKALAISSIAVLFPFSAINFVAGTYQSITKELSKTVEKPTIFDVFGTKW…	CG475_00260	conjugal transfer protein
pCh4_83	pCh4	83	40015	42642	-	codon_start=1;inference=COORDINATES: similar to AA sequence:RefSeq:WP_000511119.1;locus_tag=CG478_RS00210;note=Derived by automated computational analysis using gene prediction method: Protein Homology.;old_locus_tag=CG478_00210;product=conjugal transfer protein;protein_id=WP_094374086.1;transl_table=11;translation=MEISKFSLKRKKYLHHNYKIDGEDLPQEKNRINKKALAISSIAVLFPFSAINFVAGTYQSITKELSKTVEKPTIFDVFGTKW…	CG478_00210	conjugal transfer protein
pCh15_83	pCh15	83	2148	2617	-	codon_start=1;inference=COORDINATES: similar to AA sequence:RefSeq:WP_002198654.1;locus_tag=CG480_RS00020;note=frameshifted%3B Derived by automated computational analysis using gene prediction method: Protein Homology.;old_locus_tag=CG480_00020;product=CPBP family intramembrane metalloprotease;pseudo=;transl_table=11	CG480_00020	CPBP family intramembrane metalloprotease
pCh2_83	pCh2	83	28842	29285	+	codon_start=1;inference=COORDINATES: similar to AA sequence:RefSeq:WP_002198654.1;locus_tag=CG476_RS00445;note=Derived by automated computational analysis using gene prediction method: Protein Homology.;old_locus_tag=CG476_00445;product=CPBP family intramembrane metalloprotease;protein_id=WP_094396520.1;transl_table=11;translation=MNASLQKGKWVLLAAGFAILSSLLFSYIKMSLSIGTGNAAHVNQKVELNLWYIVVPLIVAPIIEEW…	CG476_00445	CPBP family intramembrane metalloprotease
pCH3_83	pCH3	83	72664	73107	-	codon_start=1;inference=COORDINATES: similar to AA sequence:RefSeq:WP_002198654.1;locus_tag=CG477_RS00410;note=Derived by automated computational analysis using gene prediction method: Protein Homology.;old_locus_tag=CG477_00410;product=CPBP family intramembrane metalloprotease;protein_id=WP_094396520.1;transl_table=11;translation=MNASLQKGKWVLLAAGFAILSSLLFSYIKMSLSIGTGNAAHVNQKVELNLWYIVVPLIVAPIIEEW…	CG477_00410	CPBP family intramembrane metalloprotease
pCH38_83	pCH38	83	65001	65444	-	codon_start=1;inference=COORDINATES: similar to AA sequence:RefSeq:WP_002198654.1;locus_tag=CG483_RS00385;note=Derived by automated computational analysis using gene prediction method: Protein Homology.;old_locus_tag=CG483_00385;product=CPBP family intramembrane metalloprotease;protein_id=WP_094396520.1;transl_table=11;translation=MNASLQKGKWVLLAAGFAILSSLLFSYIKMSLSIGTGNAAHVNQKVELNLWYIVVPLIVAPIIEEW…	CG483_00385	CPBP family intramembrane metalloprotease
pCh39_83	pCh39	83	6330	6773	-	codon_start=1;inference=COORDINATES: similar to AA sequence:RefSeq:WP_002198654.1;locus_tag=CG475_RS00070;note=Derived by automated computational analysis using gene prediction method: Protein Homology.;old_locus_tag=CG475_00070;product=CPBP family intramembrane metalloprotease;protein_id=WP_094396520.1;transl_table=11;translation=MNASLQKGKWVLLAAGFAILSSLLFSYIKMSLSIGTGNAAHVNQKVELNLWYIVVPLIVAPIIEEW…	CG475_00070	CPBP family intramembrane metalloprotease
pCh4_83	pCh4	83	2148	2617	-	codon_start=1;inference=COORDINATES: similar to AA sequence:RefSeq:WP_002198654.1;locus_tag=CG478_RS00020;note=frameshifted%3B Derived by automated computational analysis using gene prediction method: Protein Homology.;old_locus_tag=CG478_00020;product=CPBP family intramembrane metalloprotease;pseudo=;transl_table=11	CG478_00020	CPBP family intramembrane metalloprotease
pCh15_83	pCh15	83	72713	73432	-	codon_start=1;inference=COORDINATES: similar to AA sequence:RefSeq:WP_000059702.1;locus_tag=CG480_RS00385;note=Derived by automated computational analysis using gene prediction method: Protein Homology.;old_locus_tag=CG480_00385;product=DNA %28cytosine-5-%29-methyltransferase;protein_id=WP_094374152.1;transl_table=11;translation=MSLTFIDFFAGIGGFRLGMEEASHKCIGYVEWDKFARKSYEAIHNTKGEWTEHDINNIRPGTIPKADV…	CG480_00385	DNA
pCh2_83	pCh2	83	41552	42271	+	codon_start=1;inference=COORDINATES: similar to AA sequence:RefSeq:WP_000059702.1;locus_tag=CG476_RS00540;note=Derived by automated computational analysis using gene prediction method: Protein Homology.;old_locus_tag=CG476_00540;product=DNA %28cytosine-5-%29-methyltransferase;protein_id=WP_094374152.1;transl_table=11;translation=MSLTFIDFFAGIGGFRLGMEEASHKCIGYVEWDKFARKSYEAIHNTKGEWTEHDINNIRPGTIPKADV…	CG476_00540	DNA
pCH3_83	pCH3	83	59678	60397	-	codon_start=1;inference=COORDINATES: similar to AA sequence:RefSeq:WP_000059702.1;locus_tag=CG477_RS00315;note=Derived by automated computational analysis using gene prediction method: Protein Homology.;old_locus_tag=CG477_00315;product=DNA %28cytosine-5-%29-methyltransferase;protein_id=WP_094374152.1;transl_table=11;translation=MSLTFIDFFAGIGGFRLGMEEASHKCIGYVEWDKFARKSYEAIHNTKGEWTEHDINNIRPGTIPKADV…	CG477_00315	DNA
pCH38_83	pCH38	83	52015	52734	-	codon_start=1;inference=COORDINATES: similar to AA sequence:RefSeq:WP_000059702.1;locus_tag=CG483_RS00290;note=Derived by automated computational analysis using gene prediction method: Protein Homology.;old_locus_tag=CG483_00290;product=DNA %28cytosine-5-%29-methyltransferase;protein_id=WP_094374152.1;transl_table=11;translation=MSLTFIDFFAGIGGFRLGMEEASHKCIGYVEWDKFARKSYEAIHNTKGEWTEHDINNIRPGTIPKADV…	CG483_00290	DNA
pCh39_83	pCh39	83	76873	77592	-	codon_start=1;inference=COORDINATES: similar to AA sequence:RefSeq:WP_000059702.1;locus_tag=CG475_RS00435;note=Derived by automated computational analysis using gene prediction method: Protein Homology.;old_locus_tag=CG475_00435;product=DNA %28cytosine-5-%29-methyltransferase;protein_id=WP_094374152.1;transl_table=11;translation=MSLTFIDFFAGIGGFRLGMEEASHKCIGYVEWDKFARKSYEAIHNTKGEWTEHDINNIRPGTIPKADV…	CG475_00435	DNA
pCh4_83	pCh4	83	72713	73432	-	codon_start=1;inference=COORDINATES: similar to AA sequence:RefSeq:WP_000059702.1;locus_tag=CG478_RS00385;note=Derived by automated computational analysis using gene prediction method: Protein Homology.;old_locus_tag=CG478_00385;product=DNA %28cytosine-5-%29-methyltransferase;protein_id=WP_094374152.1;transl_table=11;translation=MSLTFIDFFAGIGGFRLGMEEASHKCIGYVEWDKFARKSYEAIHNTKGEWTEHDINNIRPGTIPKADV…	CG478_00385	DNA
pCh15_83	pCh15	83	72342	72697	-	codon_start=1;inference=COORDINATES: similar to AA sequence:RefSeq:WP_000601042.1;locus_tag=CG480_RS00380;note=frameshifted%3B Derived by automated computational analysis using gene prediction method: Protein Homology.;old_locus_tag=CG480_00380;product=DNA methyltransferase;pseudo=;transl_table=11	CG480_00380	DNA methyltransferase
pCh2_83	pCh2	83	42287	42642	+	codon_start=1;inference=COORDINATES: similar to AA sequence:RefSeq:WP_000601042.1;locus_tag=CG476_RS00545;note=frameshifted%3B Derived by automated computational analysis using gene prediction method: Protein Homology.;old_locus_tag=CG476_00545;product=DNA methyltransferase;pseudo=;transl_table=11	CG476_00545	DNA methyltransferase
pCH3_83	pCH3	83	59307	59662	-	codon_start=1;inference=COORDINATES: similar to AA sequence:RefSeq:WP_000601042.1;locus_tag=CG477_RS00310;note=frameshifted%3B Derived by automated computational analysis using gene prediction method: Protein Homology.;old_locus_tag=CG477_00310;product=DNA methyltransferase;pseudo=;transl_table=11	CG477_00310	DNA methyltransferase
pCH38_83	pCH38	83	51644	51999	-	codon_start=1;inference=COORDINATES: similar to AA sequence:RefSeq:WP_000601042.1;locus_tag=CG483_RS00285;note=frameshifted%3B Derived by automated computational analysis using gene prediction method: Protein Homology.;old_locus_tag=CG483_00285;product=DNA methyltransferase;pseudo=;transl_table=11	CG483_00285	DNA methyltransferase
pCh39_83	pCh39	83	76502	76857	-	codon_start=1;inference=COORDINATES: similar to AA sequence:RefSeq:WP_000601042.1;locus_tag=CG475_RS00430;note=frameshifted%3B Derived by automated computational analysis using gene prediction method: Protein Homology.;old_locus_tag=CG475_00430;product=DNA methyltransferase;pseudo=;transl_table=11	CG475_00430	DNA methyltransferase
pCh4_83	pCh4	83	72342	72697	-	codon_start=1;inference=COORDINATES: similar to AA sequence:RefSeq:WP_000601042.1;locus_tag=CG478_RS00380;note=frameshifted%3B Derived by automated computational analysis using gene prediction method: Protein Homology.;old_locus_tag=CG478_00380;product=DNA methyltransferase;pseudo=;transl_table=11	CG478_00380	DNA methyltransferase
pCh15_83	pCh15	83	2654	4806	-	codon_start=1;inference=COORDINATES: similar to AA sequence:RefSeq:WP_000114569.1;locus_tag=CG480_RS00025;note=frameshifted%3B Derived by automated computational analysis using gene prediction method: Protein Homology.;old_locus_tag=CG480_00025;product=DNA topoisomerase III;pseudo=;transl_table=11	CG480_00025	DNA topoisomerase III
pCh4_83	pCh4	83	2654	4806	-	codon_start=1;inference=COORDINATES: similar to AA sequence:RefSeq:WP_000114569.1;locus_tag=CG478_RS00025;note=frameshifted%3B Derived by automated computational analysis using gene prediction method: Protein Homology.;old_locus_tag=CG478_00025;product=DNA topoisomerase III;pseudo=;transl_table=11	CG478_00025	DNA topoisomerase III
pCh15_83	pCh15	83	78732	78917	+	codon_start=1;inference=COORDINATES: similar to AA sequence:RefSeq:WP_009711942.1;locus_tag=CG480_RS00415;note=Derived by automated computational analysis using gene prediction method: Protein Homology.;old_locus_tag=CG480_00415;product=DNA-binding protein;protein_id=WP_094374164.1;transl_table=11;translation=MNKLYKVYTSKEAADKWGLSANTVTQWFNRGKFTDIEARKSAGTILVTHEAMIRVTGKNMD	CG480_00415	DNA-binding protein
pCh2_83	pCh2	83	36067	36252	-	codon_start=1;inference=COORDINATES: similar to AA sequence:RefSeq:WP_009711942.1;locus_tag=CG476_RS00510;note=Derived by automated computational analysis using gene prediction method: Protein Homology.;old_locus_tag=CG476_00510;product=DNA-binding protein;protein_id=WP_094374164.1;transl_table=11;translation=MNKLYKVYTSKEAADKWGLSANTVTQWFNRGKFTDIEARKSAGTILVTHEAMIRVTGKNMD	CG476_00510	DNA-binding protein
pCH3_83	pCH3	83	65697	65882	+	codon_start=1;inference=COORDINATES: similar to AA sequence:RefSeq:WP_009711942.1;locus_tag=CG477_RS00345;note=Derived by automated computational analysis using gene prediction method: Protein Homology.;old_locus_tag=CG477_00345;product=DNA-binding protein;protein_id=WP_094374164.1;transl_table=11;translation=MNKLYKVYTSKEAADKWGLSANTVTQWFNRGKFTDIEARKSAGTILVTHEAMIRVTGKNMD	CG477_00345	DNA-binding protein
pCH38_83	pCH38	83	58034	58219	+	codon_start=1;inference=COORDINATES: similar to AA sequence:RefSeq:WP_009711942.1;locus_tag=CG483_RS00320;note=Derived by automated computational analysis using gene prediction method: Protein Homology.;old_locus_tag=CG483_00320;product=DNA-binding protein;protein_id=WP_094374164.1;transl_table=11;translation=MNKLYKVYTSKEAADKWGLSANTVTQWFNRGKFTDIEARKSAGTILVTHEAMIRVTGKNMD	CG483_00320	DNA-binding protein
pCh39_83	pCh39	83	82892	83077	+	codon_start=1;inference=COORDINATES: similar to AA sequence:RefSeq:WP_009711942.1;locus_tag=CG475_RS00465;note=Derived by automated computational analysis using gene prediction method: Protein Homology.;old_locus_tag=CG475_00465;product=DNA-binding protein;protein_id=WP_094374164.1;transl_table=11;translation=MNKLYKVYTSKEAADKWGLSANTVTQWFNRGKFTDIEARKSAGTILVTHEAMIRVTGKNMD	CG475_00465	DNA-binding protein
pCh4_83	pCh4	83	78732	78917	+	codon_start=1;inference=COORDINATES: similar to AA sequence:RefSeq:WP_009711942.1;locus_tag=CG478_RS00415;note=Derived by automated computational analysis using gene prediction method: Protein Homology.;old_locus_tag=CG478_00415;product=DNA-binding protein;protein_id=WP_094374164.1;transl_table=11;translation=MNKLYKVYTSKEAADKWGLSANTVTQWFNRGKFTDIEARKSAGTILVTHEAMIRVTGKNMD	CG478_00415	DNA-binding protein
pCh15_83	pCh15	83	73986	74585	-	codon_start=1;inference=COORDINATES: similar to AA sequence:RefSeq:WP_016078791.1;locus_tag=CG480_RS00390;note=Derived by automated computational analysis using gene prediction method: Protein Homology.;old_locus_tag=CG480_00390;product=DUF3967 domain-containing protein;protein_id=WP_094374154.1;transl_table=11;translation=MSGEEILYTANEVYGRLGVSSSTLRKYSDVLEREGYVVKKNGRGRREYTDFDILLIEKLVELSREDGMTLEKSA…	CG480_00390	DUF3967 domain-containing protein
pCh2_83	pCh2	83	40399	40998	+	codon_start=1;inference=COORDINATES: similar to AA sequence:RefSeq:WP_016078791.1;locus_tag=CG476_RS00535;note=Derived by automated computational analysis using gene prediction method: Protein Homology.;old_locus_tag=CG476_00535;product=DUF3967 domain-containing protein;protein_id=WP_094374154.1;transl_table=11;translation=MSGEEILYTANEVYGRLGVSSSTLRKYSDVLEREGYVVKKNGRGRREYTDFDILLIEKLVELSREDGMTLEKSA…	CG476_00535	DUF3967 domain-containing protein
pCH3_83	pCH3	83	60951	61550	-	codon_start=1;inference=COORDINATES: similar to AA sequence:RefSeq:WP_016078791.1;locus_tag=CG477_RS00320;note=Derived by automated computational analysis using gene prediction method: Protein Homology.;old_locus_tag=CG477_00320;product=DUF3967 domain-containing protein;protein_id=WP_094374154.1;transl_table=11;translation=MSGEEILYTANEVYGRLGVSSSTLRKYSDVLEREGYVVKKNGRGRREYTDFDILLIEKLVELSREDGMTLEKSA…	CG477_00320	DUF3967 domain-containing protein
pCH38_83	pCH38	83	53288	53887	-	codon_start=1;inference=COORDINATES: similar to AA sequence:RefSeq:WP_016078791.1;locus_tag=CG483_RS00295;note=Derived by automated computational analysis using gene prediction method: Protein Homology.;old_locus_tag=CG483_00295;product=DUF3967 domain-containing protein;protein_id=WP_094374154.1;transl_table=11;translation=MSGEEILYTANEVYGRLGVSSSTLRKYSDVLEREGYVVKKNGRGRREYTDFDILLIEKLVELSREDGMTLEKSA…	CG483_00295	DUF3967 domain-containing protein
pCh39_83	pCh39	83	78146	78745	-	codon_start=1;inference=COORDINATES: similar to AA sequence:RefSeq:WP_016078791.1;locus_tag=CG475_RS00440;note=Derived by automated computational analysis using gene prediction method: Protein Homology.;old_locus_tag=CG475_00440;product=DUF3967 domain-containing protein;protein_id=WP_094374154.1;transl_table=11;translation=MSGEEILYTANEVYGRLGVSSSTLRKYSDVLEREGYVVKKNGRGRREYTDFDILLIEKLVELSREDGMTLEKSA…	CG475_00440	DUF3967 domain-containing protein
pCh4_83	pCh4	83	73986	74585	-	codon_start=1;inference=COORDINATES: similar to AA sequence:RefSeq:WP_016078791.1;locus_tag=CG478_RS00390;note=Derived by automated computational analysis using gene prediction method: Protein Homology.;old_locus_tag=CG478_00390;product=DUF3967 domain-containing protein;protein_id=WP_094374154.1;transl_table=11;translation=MSGEEILYTANEVYGRLGVSSSTLRKYSDVLEREGYVVKKNGRGRREYTDFDILLIEKLVELSREDGMTLEKSA…	CG478_00390	DUF3967 domain-containing protein
pCh15_83	pCh15	83	21191	22213	-	codon_start=1;inference=COORDINATES: similar to AA sequence:RefSeq:WP_000437712.1;locus_tag=CG480_RS00105;note=Derived by automated computational analysis using gene prediction method: Protein Homology.;old_locus_tag=CG480_00105;product=DUF3991 domain-containing protein;protein_id=WP_094374047.1;transl_table=11;translation=MGQQVKNTKKYTKDEIEKAASLDIVDYCMQNDIPVKCDSERYYRLVEHDSLIIDRKKNQFYWNSRGVSGNIINF…	CG480_00105	DUF3991 domain-containing protein
pCh2_83	pCh2	83	9260	10264	+	codon_start=1;inference=COORDINATES: similar to AA sequence:RefSeq:WP_000437712.1;locus_tag=CG476_RS00360;note=Derived by automated computational analysis using gene prediction method: Protein Homology.;old_locus_tag=CG476_00360;product=DUF3991 domain-containing protein;protein_id=WP_094398204.1;transl_table=11;translation=MQKKYTKDEIEKAASLDIVDYCMQNDIPVKCDSERYYRLVEHDSLIIDRKKNQFYWNSRGVSGNIINFVQEVEG…	CG476_00360	DUF3991 domain-containing protein
pCH3_83	pCH3	83	8156	9178	-	codon_start=1;inference=COORDINATES: similar to AA sequence:RefSeq:WP_000437712.1;locus_tag=CG477_RS00035;note=Derived by automated computational analysis using gene prediction method: Protein Homology.;old_locus_tag=CG477_00035;product=DUF3991 domain-containing protein;protein_id=WP_094374047.1;transl_table=11;translation=MGQQVKNTKKYTKDEIEKAASLDIVDYCMQNDIPVKCDSERYYRLVEHDSLIIDRKKNQFYWNSRGVSGNIINF…	CG477_00035	DUF3991 domain-containing protein
pCh39_83	pCh39	83	25351	26373	-	codon_start=1;inference=COORDINATES: similar to AA sequence:RefSeq:WP_000437712.1;locus_tag=CG475_RS00155;note=Derived by automated computational analysis using gene prediction method: Protein Homology.;old_locus_tag=CG475_00155;product=DUF3991 domain-containing protein;protein_id=WP_094374047.1;transl_table=11;translation=MGQQVKNTKKYTKDEIEKAASLDIVDYCMQNDIPVKCDSERYYRLVEHDSLIIDRKKNQFYWNSRGVSGNIINF…	CG475_00155	DUF3991 domain-containing protein
pCh4_83	pCh4	83	21191	22213	-	codon_start=1;inference=COORDINATES: similar to AA sequence:RefSeq:WP_000437712.1;locus_tag=CG478_RS00105;note=Derived by automated computational analysis using gene prediction method: Protein Homology.;old_locus_tag=CG478_00105;product=DUF3991 domain-containing protein;protein_id=WP_094374047.1;transl_table=11;translation=MGQQVKNTKKYTKDEIEKAASLDIVDYCMQNDIPVKCDSERYYRLVEHDSLIIDRKKNQFYWNSRGVSGNIINF…	CG478_00105	DUF3991 domain-containing protein
pCh15_83	pCh15	83	49978	54252	-	codon_start=1;inference=COORDINATES: similar to AA sequence:RefSeq:YP_173267.1;locus_tag=CG480_RS00260;note=Derived by automated computational analysis using gene prediction method: Protein Homology.;old_locus_tag=CG480_00260;product=fusion protein %28includes pXO2-28-29-30%29;protein_id=WP_094374105.1;transl_table=11;translation=MVLKRGGICLWLRKKISLLFAVILLFGSFADFVSIGHAESTADQAQAQNKKNDDVTVLQEKSDMASE…	CG480_00260	fusion protein
pCh2_83	pCh2	83	60732	65006	+	codon_start=1;inference=COORDINATES: similar to AA sequence:RefSeq:YP_173267.1;locus_tag=CG476_RS00665;note=Derived by automated computational analysis using gene prediction method: Protein Homology.;old_locus_tag=CG476_00665;product=fusion protein %28includes pXO2-28-29-30%29;protein_id=WP_094374105.1;transl_table=11;translation=MVLKRGGICLWLRKKISLLFAVILLFGSFADFVSIGHAESTADQAQAQNKKNDDVTVLQEKSDMASE…	CG476_00665	fusion protein
pCH3_83	pCH3	83	36943	41217	-	codon_start=1;inference=COORDINATES: similar to AA sequence:RefSeq:YP_173267.1;locus_tag=CG477_RS00190;note=Derived by automated computational analysis using gene prediction method: Protein Homology.;old_locus_tag=CG477_00190;product=fusion protein %28includes pXO2-28-29-30%29;protein_id=WP_094374105.1;transl_table=11;translation=MVLKRGGICLWLRKKISLLFAVILLFGSFADFVSIGHAESTADQAQAQNKKNDDVTVLQEKSDMASE…	CG477_00190	fusion protein
pCH38_83	pCH38	83	29280	33554	-	codon_start=1;inference=COORDINATES: similar to AA sequence:RefSeq:YP_173267.1;locus_tag=CG483_RS00165;note=Derived by automated computational analysis using gene prediction method: Protein Homology.;old_locus_tag=CG483_00165;product=fusion protein %28includes pXO2-28-29-30%29;protein_id=WP_094374105.1;transl_table=11;translation=MVLKRGGICLWLRKKISLLFAVILLFGSFADFVSIGHAESTADQAQAQNKKNDDVTVLQEKSDMASE…	CG483_00165	fusion protein
pCh39_83	pCh39	83	54138	58412	-	codon_start=1;inference=COORDINATES: similar to AA sequence:RefSeq:YP_173267.1;locus_tag=CG475_RS00310;note=Derived by automated computational analysis using gene prediction method: Protein Homology.;old_locus_tag=CG475_00310;product=fusion protein %28includes pXO2-28-29-30%29;protein_id=WP_094374105.1;transl_table=11;translation=MVLKRGGICLWLRKKISLLFAVILLFGSFADFVSIGHAESTADQAQAQNKKNDDVTVLQEKSDMASE…	CG475_00310	fusion protein
pCh4_83	pCh4	83	49978	54252	-	codon_start=1;inference=COORDINATES: similar to AA sequence:RefSeq:YP_173267.1;locus_tag=CG478_RS00260;note=Derived by automated computational analysis using gene prediction method: Protein Homology.;old_locus_tag=CG478_00260;product=fusion protein %28includes pXO2-28-29-30%29;protein_id=WP_094374105.1;transl_table=11;translation=MVLKRGGICLWLRKKISLLFAVILLFGSFADFVSIGHAESTADQAQAQNKKNDDVTVLQEKSDMASE…	CG478_00260	fusion protein
pCh15_83	pCh15	83	69119	69277	+	codon_start=1;inference=COORDINATES: similar to AA sequence:RefSeq:WP_000732342.1;locus_tag=CG480_RS00365;note=Derived by automated computational analysis using gene prediction method: Protein Homology.;old_locus_tag=CG480_00365;product=general stress protein;protein_id=WP_094374145.1;transl_table=11;translation=MNKFIGMILGLTLSSVLSIGLASPTQLEAKKHIEPPNSNTIMYLEASHGDSW	CG480_00365	general stress protein
pCh2_83	pCh2	83	45707	45865	-	codon_start=1;inference=COORDINATES: similar to AA sequence:RefSeq:WP_000732342.1;locus_tag=CG476_RS00560;note=Derived by automated computational analysis using gene prediction method: Protein Homology.;old_locus_tag=CG476_00560;product=general stress protein;protein_id=WP_094374145.1;transl_table=11;translation=MNKFIGMILGLTLSSVLSIGLASPTQLEAKKHIEPPNSNTIMYLEASHGDSW	CG476_00560	general stress protein
pCH3_83	pCH3	83	56084	56242	+	codon_start=1;inference=COORDINATES: similar to AA sequence:RefSeq:WP_000732342.1;locus_tag=CG477_RS00295;note=Derived by automated computational analysis using gene prediction method: Protein Homology.;old_locus_tag=CG477_00295;product=general stress protein;protein_id=WP_094374145.1;transl_table=11;translation=MNKFIGMILGLTLSSVLSIGLASPTQLEAKKHIEPPNSNTIMYLEASHGDSW	CG477_00295	general stress protein
pCH38_83	pCH38	83	48421	48579	+	codon_start=1;inference=COORDINATES: similar to AA sequence:RefSeq:WP_000732342.1;locus_tag=CG483_RS00270;note=Derived by automated computational analysis using gene prediction method: Protein Homology.;old_locus_tag=CG483_00270;product=general stress protein;protein_id=WP_094374145.1;transl_table=11;translation=MNKFIGMILGLTLSSVLSIGLASPTQLEAKKHIEPPNSNTIMYLEASHGDSW	CG483_00270	general stress protein
pCh39_83	pCh39	83	73279	73437	+	codon_start=1;inference=COORDINATES: similar to AA sequence:RefSeq:WP_000732342.1;locus_tag=CG475_RS00415;note=Derived by automated computational analysis using gene prediction method: Protein Homology.;old_locus_tag=CG475_00415;product=general stress protein;protein_id=WP_094374145.1;transl_table=11;translation=MNKFIGMILGLTLSSVLSIGLASPTQLEAKKHIEPPNSNTIMYLEASHGDSW	CG475_00415	general stress protein
pCh4_83	pCh4	83	69119	69277	+	codon_start=1;inference=COORDINATES: similar to AA sequence:RefSeq:WP_000732342.1;locus_tag=CG478_RS00365;note=Derived by automated computational analysis using gene prediction method: Protein Homology.;old_locus_tag=CG478_00365;product=general stress protein;protein_id=WP_094374145.1;transl_table=11;translation=MNKFIGMILGLTLSSVLSIGLASPTQLEAKKHIEPPNSNTIMYLEASHGDSW	CG478_00365	general stress protein
pCh15_83	pCh15	83	18637	19476	-	codon_start=1;inference=COORDINATES: similar to AA sequence:RefSeq:WP_000044294.1;locus_tag=CG480_RS00090;note=Derived by automated computational analysis using gene prediction method: Protein Homology.;old_locus_tag=CG480_00090;product=heteromeric transposase endonuclease subunit TnsA;protein_id=WP_063262609.1;transl_table=11;translation=MSKRKRTSAVEKWIKEGRGTGTGTDYQPWLKIQDVSSLGRSTRLKGIKTSRQHEFLSD…	CG480_00090	heteromeric transposase endonuclease subunit TnsA
pCh2_83	pCh2	83	11979	12818	+	codon_start=1;inference=COORDINATES: similar to AA sequence:RefSeq:WP_000044294.1;locus_tag=CG476_RS00375;note=Derived by automated computational analysis using gene prediction method: Protein Homology.;old_locus_tag=CG476_00375;product=heteromeric transposase endonuclease subunit TnsA;protein_id=WP_063262609.1;transl_table=11;translation=MSKRKRTSAVEKWIKEGRGTGTGTDYQPWLKIQDVSSLGRSTRLKGIKTSRQHEFLSD…	CG476_00375	heteromeric transposase endonuclease subunit TnsA
pCH3_83	pCH3	83	5602	6441	-	codon_start=1;inference=COORDINATES: similar to AA sequence:RefSeq:WP_000044294.1;locus_tag=CG477_RS00020;note=Derived by automated computational analysis using gene prediction method: Protein Homology.;old_locus_tag=CG477_00020;product=heteromeric transposase endonuclease subunit TnsA;protein_id=WP_063262609.1;transl_table=11;translation=MSKRKRTSAVEKWIKEGRGTGTGTDYQPWLKIQDVSSLGRSTRLKGIKTSRQHEFLSD…	CG477_00020	heteromeric transposase endonuclease subunit TnsA
pCH38_83	pCH38	83	81468	82307	-	codon_start=1;inference=COORDINATES: similar to AA sequence:RefSeq:WP_000044294.1;locus_tag=CG483_RS00455;note=Derived by automated computational analysis using gene prediction method: Protein Homology.;old_locus_tag=CG483_00455;product=heteromeric transposase endonuclease subunit TnsA;protein_id=WP_063262609.1;transl_table=11;translation=MSKRKRTSAVEKWIKEGRGTGTGTDYQPWLKIQDVSSLGRSTRLKGIKTSRQHEFLSD…	CG483_00455	heteromeric transposase endonuclease subunit TnsA
pCh39_83	pCh39	83	22797	23636	-	codon_start=1;inference=COORDINATES: similar to AA sequence:RefSeq:WP_000044294.1;locus_tag=CG475_RS00140;note=Derived by automated computational analysis using gene prediction method: Protein Homology.;old_locus_tag=CG475_00140;product=heteromeric transposase endonuclease subunit TnsA;protein_id=WP_063262609.1;transl_table=11;translation=MSKRKRTSAVEKWIKEGRGTGTGTDYQPWLKIQDVSSLGRSTRLKGIKTSRQHEFLSD…	CG475_00140	heteromeric transposase endonuclease subunit TnsA
pCh4_83	pCh4	83	18637	19476	-	codon_start=1;inference=COORDINATES: similar to AA sequence:RefSeq:WP_000044294.1;locus_tag=CG478_RS00090;note=Derived by automated computational analysis using gene prediction method: Protein Homology.;old_locus_tag=CG478_00090;product=heteromeric transposase endonuclease subunit TnsA;protein_id=WP_063262609.1;transl_table=11;translation=MSKRKRTSAVEKWIKEGRGTGTGTDYQPWLKIQDVSSLGRSTRLKGIKTSRQHEFLSD…	CG478_00090	heteromeric transposase endonuclease subunit TnsA
pCh15_83	pCh15	83	160	703	-	codon_start=1;inference=COORDINATES: similar to AA sequence:RefSeq:WP_012095049.1;locus_tag=CG480_RS00005;note=frameshifted%3B Derived by automated computational analysis using gene prediction method: Protein Homology.;old_locus_tag=CG480_00005;product=hypothetical protein;pseudo=;transl_table=11	CG480_00005	hypothetical protein
pCh15_83	pCh15	83	1301	1570	-	codon_start=1;inference=COORDINATES: ab initio prediction:GeneMarkS%2B;locus_tag=CG480_RS00010;note=Derived by automated computational analysis using gene prediction method: GeneMarkS%2B.;old_locus_tag=CG480_00010;product=hypothetical protein;protein_id=WP_094374041.1;transl_table=11;translation=MQDLKYIDWKGWIILFVLLVFFASLDIMTNGQKTSDITEKYTYKNIEIAENLVTSELNKESKYVKLFDLQGSELNSEIMLTIQIGHKKI	CG480_00010	hypothetical protein
pCh15_83	pCh15	83	1608	1985	-	codon_start=1;inference=COORDINATES: similar to AA sequence:RefSeq:WP_002198490.1;locus_tag=CG480_RS00015;note=frameshifted%3B Derived by automated computational analysis using gene prediction method: Protein Homology.;old_locus_tag=CG480_00015;product=hypothetical protein;pseudo=;transl_table=11	CG480_00015	hypothetical protein
pCh15_83	pCh15	83	4899	5833	-	codon_start=1;inference=COORDINATES: similar to AA sequence:RefSeq:WP_000164971.1;locus_tag=CG480_RS00030;note=frameshifted%3B Derived by automated computational analysis using gene prediction method: Protein Homology.;old_locus_tag=CG480_00030;product=hypothetical protein;pseudo=;transl_table=11	CG480_00030	hypothetical protein
pCh15_83	pCh15	83	6350	6664	-	codon_start=1;inference=COORDINATES: ab initio prediction:GeneMarkS%2B;locus_tag=CG480_RS00035;note=Derived by automated computational analysis using gene prediction method: GeneMarkS%2B.;old_locus_tag=CG480_00035;product=hypothetical protein;protein_id=WP_063262619.1;transl_table=11;translation=MRVILTDSCRGKLSGVTIPKNYGIRLIADYEGGGCSCGLTIRMKLDLRNQGDLFVISDHISLLMDKASYRILGSNEFTLDYKDDLAFILKTKNETLAYGIWF…	CG480_00035	hypothetical protein
pCh15_83	pCh15	83	9324	9461	+	codon_start=1;inference=COORDINATES: similar to AA sequence:RefSeq:WP_009675799.1;locus_tag=CG480_RS00055;note=incomplete%3B partial in the middle of a contig%3B missing stop%3B Derived by automated computational analysis using gene prediction method: Protein Homology.;old_locus_tag=CG480_00055;product=hypothetical protein;pseudo=;transl_table=11	CG480_00055	hypothetical protein
pCh15_83	pCh15	83	11427	12959	-	codon_start=1;inference=COORDINATES: similar to AA sequence:RefSeq:WP_017473127.1;locus_tag=CG480_RS00070;note=Derived by automated computational analysis using gene prediction method: Protein Homology.;old_locus_tag=CG480_00070;product=hypothetical protein;protein_id=WP_063262612.1;transl_table=11;translation=MSKQQVKIAWPFVKGEKAQLIWIGEPFRYDHKMMIKAYFRSQGRTEGILMDWGTLPCLAIQHYYTDGTITASQVPEGVQEIDMTIYP…	CG480_00070	hypothetical protein
pCh15_83	pCh15	83	19828	20208	-	codon_start=1;inference=COORDINATES: similar to AA sequence:RefSeq:WP_000412911.1;locus_tag=CG480_RS00095;note=Derived by automated computational analysis using gene prediction method: Protein Homology.;old_locus_tag=CG480_00095;product=hypothetical protein;protein_id=WP_094374043.1;transl_table=11;translation=MEKLQIAKELLANSLNIYIKMKIEEYIFHFEGLESGVYCNKKNREDDSLIRFHNCITYIHETGFNIKGWTLYEIPIYYSHCFYNKSM…	CG480_00095	hypothetical protein
pCh15_83	pCh15	83	22917	23897	-	codon_start=1;inference=COORDINATES: similar to AA sequence:RefSeq:YP_173319.1;locus_tag=CG480_RS00115;note=Derived by automated computational analysis using gene prediction method: Protein Homology.;old_locus_tag=CG480_00115;product=hypothetical protein;protein_id=WP_094374051.1;transl_table=11;translation=MDNFEVVIAIQQKANQEVFEKIGLNLERHWEEYEIQLSEDNRVVEDILPNMRLNLGELATVVSRYGTEQEQKDIDEIENYLEPYYQADLI…	CG480_00115	hypothetical protein
pCh15_83	pCh15	83	24004	25779	-	codon_start=1;inference=COORDINATES: similar to AA sequence:RefSeq:YP_173320.1;locus_tag=CG480_RS00120;note=Derived by automated computational analysis using gene prediction method: Protein Homology.;old_locus_tag=CG480_00120;product=hypothetical protein;protein_id=WP_094374053.1;transl_table=11;translation=MRMTYTKKKYTPKTKEQIKEETKEIMDKVLTDITRYYTSTKDLLELAEFMAKFSNYSPRNMQLINSQFTNAYACANYKTFKGAGFHVNKG…	CG480_00120	hypothetical protein
pCh15_83	pCh15	83	25770	25979	-	codon_start=1;inference=COORDINATES: similar to AA sequence:RefSeq:WP_000081344.1;locus_tag=CG480_RS00125;note=Derived by automated computational analysis using gene prediction method: Protein Homology.;old_locus_tag=CG480_00125;product=hypothetical protein;protein_id=WP_094374055.1;transl_table=11;translation=MSQNNFYMIEHVDQVKNEVHLNKYLFNKQVIVKVSEEEAAAYTEFMDGAAEHDSLPFVKYDEERGVICE	CG480_00125	hypothetical protein
pCh15_83	pCh15	83	26002	26430	-	codon_start=1;inference=COORDINATES: similar to AA sequence:RefSeq:YP_173322.1;locus_tag=CG480_RS00130;note=Derived by automated computational analysis using gene prediction method: Protein Homology.;old_locus_tag=CG480_00130;product=hypothetical protein;protein_id=WP_094374057.1;transl_table=11;translation=MSNKVYYSIVSSTRFSRNEENRTIIEESIKKGEDHFLIRNDDYGECFEVDFEKQITEEENENWILETVIDFAKKYRITEFELWKKHEGDP…	CG480_00130	hypothetical protein
pCh15_83	pCh15	83	26450	26926	-	codon_start=1;inference=COORDINATES: similar to AA sequence:RefSeq:WP_000414443.1;locus_tag=CG480_RS00135;note=Derived by automated computational analysis using gene prediction method: Protein Homology.;old_locus_tag=CG480_00135;product=hypothetical protein;protein_id=WP_094374059.1;transl_table=11;translation=MEKNNIQTENVLLVTPLEWNMILNREKWVVFQNEISEKLKQEINDDFPNSKAACIDETFYLKDKETGEILGEANGYEVYYLLYNVEK…	CG480_00135	hypothetical protein
pCh15_83	pCh15	83	26995	28560	-	codon_start=1;inference=COORDINATES: similar to AA sequence:RefSeq:YP_173323.1;locus_tag=CG480_RS00140;note=Derived by automated computational analysis using gene prediction method: Protein Homology.;old_locus_tag=CG480_00140;product=hypothetical protein;protein_id=WP_094374061.1;transl_table=11;translation=MGKSPGIILTSQYTIPKQKSFTTYIDYCTRKQALLKDGHTLTVTELQELKRLEFAIDSFEMDSVSFSKGKRDISKKEGEAKAILTSPESF…	CG480_00140	hypothetical protein
pCh15_83	pCh15	83	28580	29188	-	codon_start=1;inference=COORDINATES: similar to AA sequence:RefSeq:YP_173244.1;locus_tag=CG480_RS00145;note=Derived by automated computational analysis using gene prediction method: Protein Homology.;old_locus_tag=CG480_00145;product=hypothetical protein;protein_id=WP_094374063.1;transl_table=11;translation=MAYEKLFQFRGNQIHVNIVQDFQKQYPEYSREADVLRHAVVLLDEKMREDKGEDNLSILKKEVKNLTKSVNTMKQQMDVLIKLNIELISR…	CG480_00145	hypothetical protein
pCh15_83	pCh15	83	29206	29493	-	codon_start=1;inference=COORDINATES: similar to AA sequence:RefSeq:YP_173245.1;locus_tag=CG480_RS00150;note=Derived by automated computational analysis using gene prediction method: Protein Homology.;old_locus_tag=CG480_00150;product=hypothetical protein;protein_id=WP_094374065.1;transl_table=11;translation=MDIHVRNVDPYYVKEIDKRCRQIGEKLGRRYYRGEYINEIFREHFDGEYKRNKEDKFDEAIGNVIVTLERQENKLQEYIDVTNELVASMV…	CG480_00150	hypothetical protein
pCh15_83	pCh15	83	29757	30614	-	codon_start=1;inference=COORDINATES: similar to AA sequence:RefSeq:YP_173246.1;locus_tag=CG480_RS00155;note=Derived by automated computational analysis using gene prediction method: Protein Homology.;old_locus_tag=CG480_00155;product=hypothetical protein;protein_id=WP_094374067.1;transl_table=11;translation=MRLKFFGSKEGRKPANTKRKAYLLTLGSFVTMFFVLCISPVFSGATYKFEEMKPGEYQSITPLVKLSVAKKEYNPVNKILRIDYALKSDN…	CG480_00155	hypothetical protein
pCh15_83	pCh15	83	30605	30883	-	codon_start=1;inference=COORDINATES: similar to AA sequence:RefSeq:YP_173247.1;locus_tag=CG480_RS00160;note=Derived by automated computational analysis using gene prediction method: Protein Homology.;old_locus_tag=CG480_00160;product=hypothetical protein;protein_id=WP_094374069.1;transl_table=11;translation=MLLSELKSNYDYSKEGKYIIIKLRKRKNDYQEIAIDWFDYNPGNKFEWLLVRECQINRQGKKKYTNYKLKNICPLVKVQVQVFQKGEEEV…	CG480_00160	hypothetical protein
pCh15_83	pCh15	83	30991	31599	-	codon_start=1;inference=COORDINATES: similar to AA sequence:RefSeq:YP_173249.1;locus_tag=CG480_RS00165;note=Derived by automated computational analysis using gene prediction method: Protein Homology.;old_locus_tag=CG480_00165;product=hypothetical protein;protein_id=WP_094374071.1;transl_table=11;translation=MNMLSKVLTGVLSVSLIFNGVLTYNAMQEFDKKDKKYQVDIAKKDKTIDKLKAEMERLNTKVDTNSTDSNKEKTVSVIDLQKQYKDVSNQ…	CG480_00165	hypothetical protein
pCh15_83	pCh15	83	34705	35373	-	codon_start=1;inference=COORDINATES: similar to AA sequence:RefSeq:YP_173252.1;locus_tag=CG480_RS00180;note=Derived by automated computational analysis using gene prediction method: Protein Homology.;old_locus_tag=CG480_00180;product=hypothetical protein;protein_id=WP_094374181.1;transl_table=11;translation=MDMKVATTEPKKMKKKKRLEGSNEKQGFISTIFASFKNTDAPILEVSPYKRLDKKTGILVDRRDVLQVYLKVKTTDLYSMNEDDLRRFMN…	CG480_00180	hypothetical protein
pCh15_83	pCh15	83	35431	35745	-	codon_start=1;inference=COORDINATES: similar to AA sequence:RefSeq:YP_173253.1;locus_tag=CG480_RS00185;note=Derived by automated computational analysis using gene prediction method: Protein Homology.;old_locus_tag=CG480_00185;product=hypothetical protein;protein_id=WP_094374077.1;transl_table=11;translation=MEMMRNPKNTKQEIKIAFFYLIDAGIVGLMAIIAGYMPKFVPVGGFGRIMFYVLFVTFGLFLCIKPHNSPTNRNIVVILDMLKQDDKKYH…	CG480_00185	hypothetical protein
pCh15_83	pCh15	83	35729	36562	-	codon_start=1;inference=COORDINATES: similar to AA sequence:RefSeq:WP_016099597.1;locus_tag=CG480_RS00190;note=Derived by automated computational analysis using gene prediction method: Protein Homology.;old_locus_tag=CG480_00190;product=hypothetical protein;protein_id=WP_094374078.1;transl_table=11;translation=MKEFLIEILNNQFVMQIIFTTTFSFVVYILCFIAYHGGLWRDMQLDPSEHIFFDCDPFLRNIVKPVLLSWLIYDKPFIKQWFLWSID…	CG480_00190	hypothetical protein
pCh15_83	pCh15	83	36531	36740	-	codon_start=1;inference=COORDINATES: similar to AA sequence:RefSeq:WP_000371006.1;locus_tag=CG480_RS00195;note=Derived by automated computational analysis using gene prediction method: Protein Homology.;old_locus_tag=CG480_00195;product=hypothetical protein;protein_id=WP_094374080.1;transl_table=11;translation=MENWLFAICMLGVAIVISIIATFLKGIFRMLKGKRKKEIEWVTVMNAEYIDKDFWGRNFNERVSNRNTK	CG480_00195	hypothetical protein
pCh15_83	pCh15	83	36745	37005	-	codon_start=1;inference=COORDINATES: similar to AA sequence:RefSeq:WP_002198678.1;locus_tag=CG480_RS00200;note=Derived by automated computational analysis using gene prediction method: Protein Homology.;old_locus_tag=CG480_00200;product=hypothetical protein;protein_id=WP_094374082.1;transl_table=11;translation=MKVIDVAGRRRVYFEMKQRELQYSLCITVAGFIVAVAILVFQLSFELGHLYHYIFTFFLLIYFSYNLYSNNKLSKEYSKLNREQSL	CG480_00200	hypothetical protein
pCh15_83	pCh15	83	37023	39980	-	codon_start=1;inference=COORDINATES: similar to AA sequence:RefSeq:YP_173256.1;locus_tag=CG480_RS00205;note=Derived by automated computational analysis using gene prediction method: Protein Homology.;old_locus_tag=CG480_00205;product=hypothetical protein;protein_id=WP_094374084.1;transl_table=11;translation=MAATKLKEWVLHSKRAVVIGVFTVFILICSFVFTPVIFADGWWDEIVWKVTDIDKGQAIAFLKNDWIEYANILGSIVQSIEGSIIQGLLI…	CG480_00205	hypothetical protein
pCh15_83	pCh15	83	42678	44648	-	codon_start=1;inference=COORDINATES: similar to AA sequence:RefSeq:WP_002198592.1;locus_tag=CG480_RS00215;note=Derived by automated computational analysis using gene prediction method: Protein Homology.;old_locus_tag=CG480_00215;product=hypothetical protein;protein_id=WP_094374087.1;transl_table=11;translation=MYIVEFLQKEQSKSFKRFLKKNKAWNRKQLGLKAAESLIQKYIAENQQNDQVLLLLQDIENEKAYEFTLPVGVGENFSLLTSISKDL…	CG480_00215	hypothetical protein
pCh15_83	pCh15	83	44744	45022	-	codon_start=1;inference=COORDINATES: similar to AA sequence:RefSeq:WP_000362950.1;locus_tag=CG480_RS00220;note=Derived by automated computational analysis using gene prediction method: Protein Homology.;old_locus_tag=CG480_00220;product=hypothetical protein;protein_id=WP_094374089.1;transl_table=11;translation=MDLLNIFVIKLLTYNDFFDSVSGALGTWTGRLQAIGVVLIIFCIAVAGVMYMFGEELSRKAKQWIFRIIIGGFLLFGAGVLGDTIKG…	CG480_00220	hypothetical protein
pCh15_83	pCh15	83	45040	45291	-	codon_start=1;inference=COORDINATES: similar to AA sequence:RefSeq:WP_000101716.1;locus_tag=CG480_RS00225;note=Derived by automated computational analysis using gene prediction method: Protein Homology.;old_locus_tag=CG480_00225;product=hypothetical protein;protein_id=WP_094374091.1;transl_table=11;translation=MAKRTNKNEKSPHQDAVSMILKKQGKTYEEWSQQVVNNNCLSLLQGGNPEWRNKMLEEAAMEEIAAFIVKQENKQGHNIQSNN	CG480_00225	hypothetical protein
pCh15_83	pCh15	83	45475	45837	-	codon_start=1;inference=COORDINATES: similar to AA sequence:RefSeq:YP_173261.1;locus_tag=CG480_RS00230;note=Derived by automated computational analysis using gene prediction method: Protein Homology.;old_locus_tag=CG480_00230;product=hypothetical protein;protein_id=WP_094374093.1;transl_table=11;translation=MQESAIMEMVKWFLGLFLVVLLVVVAIFCIQVSNVNSYKQQVNYQIERQGGLTKSAIQNLEEYSNKYYKGAFTVKSNQLNKKVQFGETVD…	CG480_00230	hypothetical protein
pCh15_83	pCh15	83	45891	46640	-	codon_start=1;inference=COORDINATES: similar to AA sequence:RefSeq:WP_001223413.1;locus_tag=CG480_RS00235;note=Derived by automated computational analysis using gene prediction method: Protein Homology.;old_locus_tag=CG480_00235;product=hypothetical protein;protein_id=WP_094374095.1;transl_table=11;translation=MRVVAATSMKKNRYNRLLAEEKLYDMLMEMGNTKKMIDKFQKKRIKQTLVMVVIGFFMGLFLSKWCYLLAIGLPIFFYRSKYNNVVK…	CG480_00235	hypothetical protein
pCh15_83	pCh15	83	46637	47470	-	codon_start=1;inference=COORDINATES: similar to AA sequence:RefSeq:YP_173263.1;locus_tag=CG480_RS00240;note=Derived by automated computational analysis using gene prediction method: Protein Homology.;old_locus_tag=CG480_00240;product=hypothetical protein;protein_id=WP_094374097.1;transl_table=11;translation=MKVSTFNAKTRKKKFVNADEINAIKVAYGKPLEKKDYLRYGLIPGLIVGGFSFILLYYWWVSLILGCMGILYGLKVLMPKNIQRVYEQSA…	CG480_00240	hypothetical protein
pCh15_83	pCh15	83	47505	48851	-	codon_start=1;inference=COORDINATES: similar to AA sequence:RefSeq:WP_000900636.1;locus_tag=CG480_RS00245;note=Derived by automated computational analysis using gene prediction method: Protein Homology.;old_locus_tag=CG480_00245;product=hypothetical protein;protein_id=WP_094374099.1;transl_table=11;translation=MLGIKKASITAKKTRTIAEKKNDFKFDPQRLQSIKEDLNTKYAELVIDALLNKESRKKIKELIKKNYPAYFMDYDDDKDVAEYVVSE…	CG480_00245	hypothetical protein
pCh15_83	pCh15	83	48868	49251	-	codon_start=1;inference=COORDINATES: similar to AA sequence:RefSeq:YP_173265.1;locus_tag=CG480_RS00250;note=Derived by automated computational analysis using gene prediction method: Protein Homology.;old_locus_tag=CG480_00250;product=hypothetical protein;protein_id=WP_094374101.1;transl_table=11;translation=MKDYPFVMVVLIIGLFLTVISGYYYKQNFSTDSVIQGVTETVRSSAIANTDNSSRIQRGELFISKPGFEEDFKKRIESNKLVKISKDAKY…	CG480_00250	hypothetical protein
pCh15_83	pCh15	83	49584	49958	-	codon_start=1;inference=COORDINATES: similar to AA sequence:RefSeq:YP_173266.1;locus_tag=CG480_RS00255;note=Derived by automated computational analysis using gene prediction method: Protein Homology.;old_locus_tag=CG480_00255;product=hypothetical protein;protein_id=WP_094374103.1;transl_table=11;translation=MNVLTYSSAKKQIVFMALYFVITGIVIRLIGYSLQGGLSNFTNVGIGNLLSGDFSLGDLFHFDFSFDMSQFDGFSFNMWIVFIKDKIHSF…	CG480_00255	hypothetical protein
pCh15_83	pCh15	83	54375	54950	-	codon_start=1;inference=COORDINATES: similar to AA sequence:RefSeq:WP_016083837.1;locus_tag=CG480_RS00265;note=Derived by automated computational analysis using gene prediction method: Protein Homology.;old_locus_tag=CG480_00265;product=hypothetical protein;protein_id=WP_094374107.1;transl_table=11;translation=MQYAIMAINENLNVLIDAVEVSALNDYGQREDEVKVCPLEDDVQQLRVVYGVFMPQPNSEREKIIKQVKESVGYIISHIELEQDSCC…	CG480_00265	hypothetical protein
pCh15_83	pCh15	83	55018	55239	-	codon_start=1;inference=COORDINATES: similar to AA sequence:RefSeq:YP_173268.1;locus_tag=CG480_RS00270;note=Derived by automated computational analysis using gene prediction method: Protein Homology.;old_locus_tag=CG480_00270;product=hypothetical protein;protein_id=WP_094374109.1;transl_table=11;translation=MSVCNEGIHEIYTYGFLFYSKNKGIVLDDGNKEYPIDAAEVLLEKEYVFIEELSKLDPLKIPGLRARIKLHHN	CG480_00270	hypothetical protein
pCh15_83	pCh15	83	55617	56366	-	codon_start=1;inference=COORDINATES: ab initio prediction:GeneMarkS%2B;locus_tag=CG480_RS00275;note=Derived by automated computational analysis using gene prediction method: GeneMarkS%2B.;old_locus_tag=CG480_00275;product=hypothetical protein;protein_id=WP_094374111.1;transl_table=11;translation=MVSEIKKQDSPKERILTLIKNEGINVRESFNLSLFYPNVGGNLEEKVCLDEFAVMTNSSKAITSVLVPKFTDMNEKEQAIDLAYLLAVYMVRKEKKWLRMFS…	CG480_00275	hypothetical protein
pCh15_83	pCh15	83	56429	56665	-	codon_start=1;inference=COORDINATES: similar to AA sequence:RefSeq:WP_016078762.1;locus_tag=CG480_RS00280;note=Derived by automated computational analysis using gene prediction method: Protein Homology.;old_locus_tag=CG480_00280;product=hypothetical protein;protein_id=WP_094374113.1;transl_table=11;translation=MNIIVTFHLVSGLRRSTVVQAENIEDASEFINGELEDGFALFDIYKMNGDESFSLVNEGVEKFEVYRRHVMCTDYEVQ	CG480_00280	hypothetical protein
pCh15_83	pCh15	83	57001	57480	-	codon_start=1;inference=COORDINATES: similar to AA sequence:RefSeq:WP_016083826.1;locus_tag=CG480_RS00285;note=Derived by automated computational analysis using gene prediction method: Protein Homology.;old_locus_tag=CG480_00285;product=hypothetical protein;protein_id=WP_094374115.1;transl_table=11;translation=MFKNMKLLSILFALIIMILSGCSNNSLPFQKGEKYKENDGATFIEVQANNEWKMHRGRDRANEYALYRVEETEYKAGKYAVISLSLK…	CG480_00285	hypothetical protein
pCh15_83	pCh15	83	57587	57790	-	codon_start=1;inference=COORDINATES: similar to AA sequence:RefSeq:WP_001292830.1;locus_tag=CG480_RS00290;note=Derived by automated computational analysis using gene prediction method: Protein Homology.;old_locus_tag=CG480_00290;product=hypothetical protein;protein_id=WP_094374116.1;transl_table=11;translation=MSELKVNLQANKILKSKSISVGFFELDERYSLGKKITVFCNNLNALYTFTVFNITLVKKTHWVVHLK	CG480_00290	hypothetical protein
pCh15_83	pCh15	83	57787	58320	-	codon_start=1;inference=COORDINATES: similar to AA sequence:RefSeq:YP_173279.1;locus_tag=CG480_RS00295;note=Derived by automated computational analysis using gene prediction method: Protein Homology.;old_locus_tag=CG480_00295;product=hypothetical protein;protein_id=WP_094374118.1;transl_table=11;translation=MGKGHRERYVKKIAGVITTKRKYPTGYLVVGEYNLSLEFQNEIIDVLDHEEVMSCHLDFSKYNSEAECLVALKKAKKQLGESRDSGKILI…	CG480_00295	hypothetical protein
pCh15_83	pCh15	83	59041	59346	-	codon_start=1;inference=COORDINATES: similar to AA sequence:RefSeq:YP_173280.1;locus_tag=CG480_RS00300;note=Derived by automated computational analysis using gene prediction method: Protein Homology.;old_locus_tag=CG480_00300;product=hypothetical protein;protein_id=WP_094374120.1;transl_table=11;translation=MFMRTKEFSKRTHRVKVVQEMDAGALVRKAHSISTFHGQEYIVLDNGNLYDPIRKREVPLARIYRYIKCVRNSYGVIIAKKSNTCAKLME…	CG480_00300	hypothetical protein
pCh15_83	pCh15	83	60408	61631	-	codon_start=1;inference=COORDINATES: similar to AA sequence:RefSeq:WP_002169828.1;locus_tag=CG480_RS00305;note=Derived by automated computational analysis using gene prediction method: Protein Homology.;old_locus_tag=CG480_00305;product=hypothetical protein;protein_id=WP_094374122.1;transl_table=11;translation=MNRVLKREDGASEKIFKNFLSEIIDEIDFQKKNQEDIAKEIGIAPGTFSKNLTGKTQFGFWNLVKLLDILYENDINKKRKMLCAFCS…	CG480_00305	hypothetical protein
pCh15_83	pCh15	83	61780	62553	-	codon_start=1;inference=COORDINATES: similar to AA sequence:RefSeq:YP_173288.1;locus_tag=CG480_RS00310;note=Derived by automated computational analysis using gene prediction method: Protein Homology.;old_locus_tag=CG480_00310;product=hypothetical protein;protein_id=WP_094374124.1;transl_table=11;translation=MVVCYMGKNYSIDRDSKGRYRHSFVFMRGTDVEIKLLGHESLLKGKVTTIEEYYCVLDVEGDGDPYQVTVNFAEIQFIRHEEFLSVEERS…	CG480_00310	hypothetical protein
pCh15_83	pCh15	83	65790	66152	+	codon_start=1;inference=COORDINATES: similar to AA sequence:RefSeq:WP_000369031.1;locus_tag=CG480_RS00325;note=Derived by automated computational analysis using gene prediction method: Protein Homology.;old_locus_tag=CG480_00325;product=hypothetical protein;protein_id=WP_094374130.1;transl_table=11;translation=MNNNIAKEELGMIKNRKKKTQGSENFLPENQEEQKRSFPEDELMFVKPKKKLTTKDLPKSIRISIETHAAISALATLQGLNIYEVVN…	CG480_00325	hypothetical protein
pCh15_83	pCh15	83	66241	66462	+	codon_start=1;inference=COORDINATES: similar to AA sequence:RefSeq:WP_016078772.1;locus_tag=CG480_RS00330;note=Derived by automated computational analysis using gene prediction method: Protein Homology.;old_locus_tag=CG480_00330;product=hypothetical protein;protein_id=WP_094374131.1;transl_table=11;translation=MRKIGILALAILSLVFFNVISLQTIGTLALLMAAGIGLYILFYTLIAFLALGLSIVGVIAAISLITYATTNLI	CG480_00330	hypothetical protein
pCh15_83	pCh15	83	66484	66711	+	codon_start=1;inference=COORDINATES: similar to AA sequence:RefSeq:YP_173292.1;locus_tag=CG480_RS00335;note=Derived by automated computational analysis using gene prediction method: Protein Homology.;old_locus_tag=CG480_00335;product=hypothetical protein;protein_id=WP_094374133.1;transl_table=11;translation=MELAKELEIILRCKQLLSAAYSVGGSERIEFIRKGHTYMYFAITSPYEETRYYRIDDLLDTHQLEGNKWVYSMTI	CG480_00335	hypothetical protein
pCh15_83	pCh15	83	66742	66933	+	codon_start=1;inference=COORDINATES: similar to AA sequence:RefSeq:WP_002175314.1;locus_tag=CG480_RS00340;note=Derived by automated computational analysis using gene prediction method: Protein Homology.;old_locus_tag=CG480_00340;product=hypothetical protein;protein_id=WP_094374135.1;transl_table=11;translation=MAKTKGKQIIEATIKAQVAQSYYECQKWINETLRLMAKDTKLEQDVNWALEICNNFSNLKNKH	CG480_00340	hypothetical protein
pCh15_83	pCh15	83	67257	67592	+	codon_start=1;inference=COORDINATES: similar to AA sequence:RefSeq:YP_173295.1;locus_tag=CG480_RS00350;note=Derived by automated computational analysis using gene prediction method: Protein Homology.;old_locus_tag=CG480_00350;product=hypothetical protein;protein_id=WP_094374139.1;transl_table=11;translation=MDTILNKEVSTSFFDQFFSENKVENDVFVISVNKKYFFIESNTVIDMIKKFSPKDQQYIKRHLLLCNLLNRDLSTCLKEIATDYVRTFFG…	CG480_00350	hypothetical protein
pCh15_83	pCh15	83	67670	67852	+	codon_start=1;inference=COORDINATES: ab initio prediction:GeneMarkS%2B;locus_tag=CG480_RS00355;note=Derived by automated computational analysis using gene prediction method: GeneMarkS%2B.;old_locus_tag=CG480_00355;product=hypothetical protein;protein_id=WP_094374141.1;transl_table=11;translation=MSKYFKCLHLEKDEDMTMKNFETFSESYSVTFETKRVDAKNVNIKIYEPVKIIKIIKEQS	CG480_00355	hypothetical protein
pCh15_83	pCh15	83	68025	69119	+	codon_start=1;inference=COORDINATES: similar to AA sequence:RefSeq:WP_002087235.1;locus_tag=CG480_RS00360;note=Derived by automated computational analysis using gene prediction method: Protein Homology.;old_locus_tag=CG480_00360;product=hypothetical protein;protein_id=WP_094374143.1;transl_table=11;translation=MDHQLKTNDKITQLLNKWYQEIRAQHKKGATNLKNEIDNYINNINEDPNLLFHYSLLTFRFNVLIDHLSITPSSFQEIDSLDVPQNE…	CG480_00360	hypothetical protein
pCh15_83	pCh15	83	74815	75021	-	codon_start=1;inference=COORDINATES: similar to AA sequence:RefSeq:WP_000579651.1;locus_tag=CG480_RS00395;note=Derived by automated computational analysis using gene prediction method: Protein Homology.;old_locus_tag=CG480_00395;product=hypothetical protein;protein_id=WP_094374156.1;transl_table=11;translation=MINLEPYHCCICDTDESVEIEIDDFEERREVCMNCGYVHFGAADPWGIEENEKIEKWIKESKMKRADS	CG480_00395	hypothetical protein
pCh15_83	pCh15	83	78355	78693	+	codon_start=1;inference=COORDINATES: ab initio prediction:GeneMarkS%2B;locus_tag=CG480_RS00410;note=Derived by automated computational analysis using gene prediction method: GeneMarkS%2B.;old_locus_tag=CG480_00410;product=hypothetical protein;protein_id=WP_094374162.1;transl_table=11;translation=MKIMLSTDSIVEKYLGMALENPKTPFTYNDTTLVNVKDLYNFINKNCKSELVDFEEVIKEVIETAMTQGGPNCSYELGSHNTKSGNTETISFEYDFEYDEEE…	CG480_00410	hypothetical protein
pCh15_83	pCh15	83	79394	79966	-	codon_start=1;inference=COORDINATES: ab initio prediction:GeneMarkS%2B;locus_tag=CG480_RS00420;note=Derived by automated computational analysis using gene prediction method: GeneMarkS%2B.;old_locus_tag=CG480_00420;product=hypothetical protein;protein_id=WP_094374166.1;transl_table=11;translation=MEQFIRLDMKGNWKGKEHCSSFAGVEEHGIREEGISCYRLKDTAYALESLREYWVDMVGHTEKDFENMQITIFEGELVGEGSELEDLATCERTILEAEAAPI…	CG480_00420	hypothetical protein
pCh15_83	pCh15	83	79980	80447	-	codon_start=1;inference=COORDINATES: ab initio prediction:GeneMarkS%2B;locus_tag=CG480_RS00425;note=Derived by automated computational analysis using gene prediction method: GeneMarkS%2B.;old_locus_tag=CG480_00425;product=hypothetical protein;protein_id=WP_094374168.1;transl_table=11;translation=MIKALKKKFLNSTGISKHENTILELNQYPEVEKELRVLTEDMLFKVGYAVLTDAITILRNLSNSQLILEILKISNDKIDFWFSHITTAIHNLPEKLERKDTS…	CG480_00425	hypothetical protein
pCh15_83	pCh15	83	80697	80951	-	codon_start=1;inference=COORDINATES: similar to AA sequence:RefSeq:WP_000650387.1;locus_tag=CG480_RS00430;note=Derived by automated computational analysis using gene prediction method: Protein Homology.;old_locus_tag=CG480_00430;product=hypothetical protein;protein_id=WP_094374170.1;transl_table=11;translation=MKCVELEVLKEYGSPTVYFCEHEMKHSCLIAIPRWNWSFLMDYAIDFKDEKPMLMEALEQHISEPADIENVANVIYDFALADFN	CG480_00430	hypothetical protein
pCh15_83	pCh15	83	81018	81740	-	codon_start=1;inference=COORDINATES: ab initio prediction:GeneMarkS%2B;locus_tag=CG480_RS00435;note=Derived by automated computational analysis using gene prediction method: GeneMarkS%2B.;old_locus_tag=CG480_00435;product=hypothetical protein;protein_id=WP_094374172.1;transl_table=11;translation=MLPDKYEKFDRIILNTENIEFMNNYMNEIAEVELHIPLNKGVLIIEKWFNSEADVFFPFWQDRDTLVIEIFTEEFGKKRIAKVEVDSNGKIDIVDTIMMDLS…	CG480_00435	hypothetical protein
pCh15_83	pCh15	83	81891	82310	-	codon_start=1;inference=COORDINATES: similar to AA sequence:RefSeq:WP_016084225.1;locus_tag=CG480_RS00440;note=Derived by automated computational analysis using gene prediction method: Protein Homology.;old_locus_tag=CG480_00440;product=hypothetical protein;protein_id=WP_094374173.1;transl_table=11;translation=MVVQNVSYWNVKEINETTLFITLNNEEAHRLKGIVNKLVLHFYRLKIGTGYISIPISSLRAEFYFNRSSFYSRVNPPLDKFVYFEED…	CG480_00440	hypothetical protein
pCh15_83	pCh15	83	82374	82703	-	codon_start=1;inference=COORDINATES: ab initio prediction:GeneMarkS%2B;locus_tag=CG480_RS00445;note=Derived by automated computational analysis using gene prediction method: GeneMarkS%2B.;old_locus_tag=CG480_00445;product=hypothetical protein;protein_id=WP_094374175.1;transl_table=11;translation=MSNTYQNQQLEDIEQLKNIFPDGEADERNWCVLSTSGVHGLYTTLDDLEQEYKNGNEDLNVTVLVIMPRLVSMLYGHINITIDDIPYLRKLVSSSLKYMCKS…	CG480_00445	hypothetical protein
pCh15_83	pCh15	83	82780	83037	-	codon_start=1;inference=COORDINATES: similar to AA sequence:RefSeq:WP_016085063.1;locus_tag=CG480_RS00450;note=Derived by automated computational analysis using gene prediction method: Protein Homology.;old_locus_tag=CG480_00450;product=hypothetical protein;protein_id=WP_094374183.1;transl_table=11;translation=MNENGAVIEHKREGIKWQLTDRFFSIGVEVWNMNWSRFNEGYNETKPGTFKRTLMEMHYPWDMIKDWSEEDCEAEIGAIDSADVI	CG480_00450	hypothetical protein
pCh15_83	pCh15	83	83134	83364	-	codon_start=1;inference=COORDINATES: similar to AA sequence:RefSeq:WP_000247798.1;locus_tag=CG480_RS00455;note=Derived by automated computational analysis using gene prediction method: Protein Homology.;old_locus_tag=CG480_00455;product=hypothetical protein;protein_id=WP_094374177.1;transl_table=11;translation=MQFEFCSPDKPYLVYSVNCDRPETTSGYMQGYWECTHCGEGSQFRFYDDTYWPKYVAKCPNCNKEFIAIDDTDYDD	CG480_00455	hypothetical protein
pCh2_83	pCh2	83	5	468	+	codon_start=1;inference=COORDINATES: similar to AA sequence:RefSeq:YP_173249.1;locus_tag=CG476_RS00300;note=frameshifted%3B incomplete%3B partial in the middle of a contig%3B missing start%3B Derived by automated computational analysis using gene prediction method: Protein Homology.;old_locus_tag=CG476_00300;product=hypothetical protein;pseudo=;transl_table=11	CG476_00300	hypothetical protein
pCh2_83	pCh2	83	575	853	+	codon_start=1;inference=COORDINATES: similar to AA sequence:RefSeq:YP_173247.1;locus_tag=CG476_RS00305;note=Derived by automated computational analysis using gene prediction method: Protein Homology.;old_locus_tag=CG476_00305;product=hypothetical protein;protein_id=WP_094374069.1;transl_table=11;translation=MLLSELKSNYDYSKEGKYIIIKLRKRKNDYQEIAIDWFDYNPGNKFEWLLVRECQINRQGKKKYTNYKLKNICPLVKVQVQVFQKGEEEV…	CG476_00305	hypothetical protein
pCh2_83	pCh2	83	844	1702	+	codon_start=1;inference=COORDINATES: similar to AA sequence:RefSeq:YP_173246.1;locus_tag=CG476_RS00310;note=frameshifted%3B internal stop%3B Derived by automated computational analysis using gene prediction method: Protein Homology.;old_locus_tag=CG476_00310;product=hypothetical protein;pseudo=;transl_table=11	CG476_00310	hypothetical protein
pCh2_83	pCh2	83	1966	2252	+	codon_start=1;inference=COORDINATES: similar to AA sequence:RefSeq:YP_173245.1;locus_tag=CG476_RS00315;note=frameshifted%3B Derived by automated computational analysis using gene prediction method: Protein Homology.;old_locus_tag=CG476_00315;product=hypothetical protein;pseudo=;transl_table=11	CG476_00315	hypothetical protein
pCh2_83	pCh2	83	2270	2878	+	codon_start=1;inference=COORDINATES: similar to AA sequence:RefSeq:YP_173244.1;locus_tag=CG476_RS00320;note=Derived by automated computational analysis using gene prediction method: Protein Homology.;old_locus_tag=CG476_00320;product=hypothetical protein;protein_id=WP_094374063.1;transl_table=11;translation=MAYEKLFQFRGNQIHVNIVQDFQKQYPEYSREADVLRHAVVLLDEKMREDKGEDNLSILKKEVKNLTKSVNTMKQQMDVLIKLNIELISR…	CG476_00320	hypothetical protein
pCh2_83	pCh2	83	2898	4503	+	codon_start=1;inference=COORDINATES: similar to AA sequence:RefSeq:YP_173323.1;locus_tag=CG476_RS00325;note=frameshifted%3B Derived by automated computational analysis using gene prediction method: Protein Homology.;old_locus_tag=CG476_00325;product=hypothetical protein;pseudo=;transl_table=11	CG476_00325	hypothetical protein
pCh2_83	pCh2	83	4524	5000	+	codon_start=1;inference=COORDINATES: similar to AA sequence:RefSeq:WP_000414443.1;locus_tag=CG476_RS00330;note=Derived by automated computational analysis using gene prediction method: Protein Homology.;old_locus_tag=CG476_00330;product=hypothetical protein;protein_id=WP_094374059.1;transl_table=11;translation=MEKNNIQTENVLLVTPLEWNMILNREKWVVFQNEISEKLKQEINDDFPNSKAACIDETFYLKDKETGEILGEANGYEVYYLLYNVEK…	CG476_00330	hypothetical protein
pCh2_83	pCh2	83	5020	5447	+	codon_start=1;inference=COORDINATES: similar to AA sequence:RefSeq:YP_173322.1;locus_tag=CG476_RS00335;note=frameshifted%3B Derived by automated computational analysis using gene prediction method: Protein Homology.;old_locus_tag=CG476_00335;product=hypothetical protein;pseudo=;transl_table=11	CG476_00335	hypothetical protein
pCh2_83	pCh2	83	5470	5679	+	codon_start=1;inference=COORDINATES: similar to AA sequence:RefSeq:WP_000081344.1;locus_tag=CG476_RS00340;note=Derived by automated computational analysis using gene prediction method: Protein Homology.;old_locus_tag=CG476_00340;product=hypothetical protein;protein_id=WP_094374055.1;transl_table=11;translation=MSQNNFYMIEHVDQVKNEVHLNKYLFNKQVIVKVSEEEAAAYTEFMDGAAEHDSLPFVKYDEERGVICE	CG476_00340	hypothetical protein
pCh2_83	pCh2	83	5676	6705	+	codon_start=1;inference=COORDINATES: similar to AA sequence:RefSeq:WP_002104203.1;locus_tag=CG476_RS00345;note=frameshifted%3B incomplete%3B partial in the middle of a contig%3B missing stop%3B Derived by automated computational analysis using gene prediction method: Protein Homology.;old_locus_tag=CG476_00345;product=hypothetical protein;pseudo=;transl_table=11	CG476_00345	hypothetical protein
pCh2_83	pCh2	83	7557	8537	+	codon_start=1;inference=COORDINATES: similar to AA sequence:RefSeq:YP_173319.1;locus_tag=CG476_RS00350;note=Derived by automated computational analysis using gene prediction method: Protein Homology.;old_locus_tag=CG476_00350;product=hypothetical protein;protein_id=WP_094374051.1;transl_table=11;translation=MDNFEVVIAIQQKANQEVFEKIGLNLERHWEEYEIQLSEDNRVVEDILPNMRLNLGELATVVSRYGTEQEQKDIDEIENYLEPYYQADLI…	CG476_00350	hypothetical protein
pCh2_83	pCh2	83	11247	11627	+	codon_start=1;inference=COORDINATES: similar to AA sequence:RefSeq:WP_000412911.1;locus_tag=CG476_RS00370;note=Derived by automated computational analysis using gene prediction method: Protein Homology.;old_locus_tag=CG476_00370;product=hypothetical protein;protein_id=WP_094374043.1;transl_table=11;translation=MEKLQIAKELLANSLNIYIKMKIEEYIFHFEGLESGVYCNKKNREDDSLIRFHNCITYIHETGFNIKGWTLYEIPIYYSHCFYNKSM…	CG476_00370	hypothetical protein
pCh2_83	pCh2	83	18496	20028	+	codon_start=1;inference=COORDINATES: similar to AA sequence:RefSeq:WP_017473127.1;locus_tag=CG476_RS00395;note=Derived by automated computational analysis using gene prediction method: Protein Homology.;old_locus_tag=CG476_00395;product=hypothetical protein;protein_id=WP_063262612.1;transl_table=11;translation=MSKQQVKIAWPFVKGEKAQLIWIGEPFRYDHKMMIKAYFRSQGRTEGILMDWGTLPCLAIQHYYTDGTITASQVPEGVQEIDMTIYP…	CG476_00395	hypothetical protein
pCh2_83	pCh2	83	21994	22131	-	codon_start=1;inference=COORDINATES: similar to AA sequence:RefSeq:WP_009675799.1;locus_tag=CG476_RS00410;note=incomplete%3B partial in the middle of a contig%3B missing stop%3B Derived by automated computational analysis using gene prediction method: Protein Homology.;old_locus_tag=CG476_00410;product=hypothetical protein;pseudo=;transl_table=11	CG476_00410	hypothetical protein
pCh2_83	pCh2	83	24792	25106	+	codon_start=1;inference=COORDINATES: ab initio prediction:GeneMarkS%2B;locus_tag=CG476_RS00430;note=Derived by automated computational analysis using gene prediction method: GeneMarkS%2B.;old_locus_tag=CG476_00430;product=hypothetical protein;protein_id=WP_063262619.1;transl_table=11;translation=MRVILTDSCRGKLSGVTIPKNYGIRLIADYEGGGCSCGLTIRMKLDLRNQGDLFVISDHISLLMDKASYRILGSNEFTLDYKDDLAFILKTKNETLAYGIWF…	CG476_00430	hypothetical protein
pCh2_83	pCh2	83	25623	26558	+	codon_start=1;inference=COORDINATES: similar to AA sequence:RefSeq:WP_000164971.1;locus_tag=CG476_RS00435;note=Derived by automated computational analysis using gene prediction method: Protein Homology.;old_locus_tag=CG476_00435;product=hypothetical protein;protein_id=WP_094396514.1;transl_table=11;translation=MAKNNEIETIEEYFSMALGVSKSETYGYIARYSEEVPVWCFLLKRDGAKGEKYYGEHCPLNNINLEDLIKVFSLFSKQDRKIIVDTE…	CG476_00435	hypothetical protein
pCh2_83	pCh2	83	29478	29858	+	codon_start=1;inference=COORDINATES: similar to AA sequence:RefSeq:WP_002198490.1;locus_tag=CG476_RS00450;note=Derived by automated computational analysis using gene prediction method: Protein Homology.;old_locus_tag=CG476_00450;product=hypothetical protein;protein_id=WP_094396521.1;transl_table=11;translation=MKTNRTWENPYEIHIEIHYLNKEFQMRIQNLVEKYRPAFEIKSKNFIVKHLQKDKVKIKLVSYKNKAYKAVMTGNDSGLYNLNYFNF…	CG476_00450	hypothetical protein
pCh2_83	pCh2	83	29896	30285	+	codon_start=1;inference=COORDINATES: ab initio prediction:GeneMarkS%2B;locus_tag=CG476_RS00455;note=Derived by automated computational analysis using gene prediction method: GeneMarkS%2B.;old_locus_tag=CG476_00455;product=hypothetical protein;protein_id=WP_094396516.1;transl_table=11;translation=MQDLKYIDWKGWIILFVLLVFFASLDIMTNGQKTSDITEKYTYKNIEIAENLVTSELNKESKYVKLFDLQGSELNSENYADNPNWTQKDLKCLVKTNDGIYR…	CG476_00455	hypothetical protein
pCh2_83	pCh2	83	30767	31312	+	codon_start=1;inference=COORDINATES: similar to AA sequence:RefSeq:WP_012095049.1;locus_tag=CG476_RS00460;note=Derived by automated computational analysis using gene prediction method: Protein Homology.;old_locus_tag=CG476_00460;product=hypothetical protein;protein_id=WP_094396517.1;transl_table=11;translation=MAKTELTVDMERQIYSATTCNQGVFGCFEVTIGWFGKERVDYLTYDTKGIWRCYEIKVSLSDFRSKAHKTFVGHFNYYVMPVELYEK…	CG476_00460	hypothetical protein
pCh2_83	pCh2	83	31371	31604	+	codon_start=1;inference=COORDINATES: ab initio prediction:GeneMarkS%2B;locus_tag=CG476_RS00465;note=Derived by automated computational analysis using gene prediction method: GeneMarkS%2B.;old_locus_tag=CG476_00465;product=hypothetical protein;protein_id=WP_094398206.1;transl_table=11;translation=MEMNFFETKTFDLWAKAMMTVVLNTTCMYLLSKCFGLFDFNLVRSFLISWVWFLLFYKNELFEVVDEWNDLRKKEKR	CG476_00465	hypothetical protein
pCh2_83	pCh2	83	31620	31850	+	codon_start=1;inference=COORDINATES: similar to AA sequence:RefSeq:WP_000247798.1;locus_tag=CG476_RS00470;note=Derived by automated computational analysis using gene prediction method: Protein Homology.;old_locus_tag=CG476_00470;product=hypothetical protein;protein_id=WP_094374177.1;transl_table=11;translation=MQFEFCSPDKPYLVYSVNCDRPETTSGYMQGYWECTHCGEGSQFRFYDDTYWPKYVAKCPNCNKEFIAIDDTDYDD	CG476_00470	hypothetical protein
pCh2_83	pCh2	83	31947	32204	+	codon_start=1;inference=COORDINATES: similar to AA sequence:RefSeq:WP_016085063.1;locus_tag=CG476_RS00475;note=Derived by automated computational analysis using gene prediction method: Protein Homology.;old_locus_tag=CG476_00475;product=hypothetical protein;protein_id=WP_094374183.1;transl_table=11;translation=MNENGAVIEHKREGIKWQLTDRFFSIGVEVWNMNWSRFNEGYNETKPGTFKRTLMEMHYPWDMIKDWSEEDCEAEIGAIDSADVI	CG476_00475	hypothetical protein
pCh2_83	pCh2	83	32281	32610	+	codon_start=1;inference=COORDINATES: ab initio prediction:GeneMarkS%2B;locus_tag=CG476_RS00480;note=Derived by automated computational analysis using gene prediction method: GeneMarkS%2B.;old_locus_tag=CG476_00480;product=hypothetical protein;protein_id=WP_094374175.1;transl_table=11;translation=MSNTYQNQQLEDIEQLKNIFPDGEADERNWCVLSTSGVHGLYTTLDDLEQEYKNGNEDLNVTVLVIMPRLVSMLYGHINITIDDIPYLRKLVSSSLKYMCKS…	CG476_00480	hypothetical protein
pCh2_83	pCh2	83	32674	33093	+	codon_start=1;inference=COORDINATES: similar to AA sequence:RefSeq:WP_016084225.1;locus_tag=CG476_RS00485;note=Derived by automated computational analysis using gene prediction method: Protein Homology.;old_locus_tag=CG476_00485;product=hypothetical protein;protein_id=WP_094374173.1;transl_table=11;translation=MVVQNVSYWNVKEINETTLFITLNNEEAHRLKGIVNKLVLHFYRLKIGTGYISIPISSLRAEFYFNRSSFYSRVNPPLDKFVYFEED…	CG476_00485	hypothetical protein
pCh2_83	pCh2	83	33244	33966	+	codon_start=1;inference=COORDINATES: ab initio prediction:GeneMarkS%2B;locus_tag=CG476_RS00490;note=Derived by automated computational analysis using gene prediction method: GeneMarkS%2B.;old_locus_tag=CG476_00490;product=hypothetical protein;protein_id=WP_094374172.1;transl_table=11;translation=MLPDKYEKFDRIILNTENIEFMNNYMNEIAEVELHIPLNKGVLIIEKWFNSEADVFFPFWQDRDTLVIEIFTEEFGKKRIAKVEVDSNGKIDIVDTIMMDLS…	CG476_00490	hypothetical protein
pCh2_83	pCh2	83	34033	34287	+	codon_start=1;inference=COORDINATES: similar to AA sequence:RefSeq:WP_000650387.1;locus_tag=CG476_RS00495;note=Derived by automated computational analysis using gene prediction method: Protein Homology.;old_locus_tag=CG476_00495;product=hypothetical protein;protein_id=WP_094374170.1;transl_table=11;translation=MKCVELEVLKEYGSPTVYFCEHEMKHSCLIAIPRWNWSFLMDYAIDFKDEKPMLMEALEQHISEPADIENVANVIYDFALADFN	CG476_00495	hypothetical protein
pCh2_83	pCh2	83	34537	35004	+	codon_start=1;inference=COORDINATES: ab initio prediction:GeneMarkS%2B;locus_tag=CG476_RS00500;note=Derived by automated computational analysis using gene prediction method: GeneMarkS%2B.;old_locus_tag=CG476_00500;product=hypothetical protein;protein_id=WP_094374168.1;transl_table=11;translation=MIKALKKKFLNSTGISKHENTILELNQYPEVEKELRVLTEDMLFKVGYAVLTDAITILRNLSNSQLILEILKISNDKIDFWFSHITTAIHNLPEKLERKDTS…	CG476_00500	hypothetical protein
[truncated: 391 more rows]

## Sheet: Sheet2
Whole genome based phylogeny of Bacillus cytotoxicus reveals four clades within the species and provides clues on ecology and evolution
M.J.A. Stevens, T. Tasara, J. Klumpp, R. Stephan, M. Ehling-Schulz, S. Johler
Plasmid	start	stop	strand		Locus	product
[truncated: 1,246 more rows]

## Sheet: Sheet3
Whole genome based phylogeny of Bacillus cytotoxicus reveals different clades within the species and provides clues on ecology and evolution
[truncated: 53 more rows]
